# Supplementary material for: Dissection of local haplotype diversity at soybean rust loci reveals resistance-associated and context-dependent variation patterns in diverse germplasm
Source: Theor Appl Genet. 2026 Mar 25;139(4):107. doi: 10.1007/s00122-026-05209-6 (PMC13018045; doi:10.1007/s00122-026-05209-6)
Supplement: Supplementary file 2 — Supplementary file2 (XLSX 652 KB) [file 122_2026_5209_MOESM2_ESM.xlsx]

## Sheet: S1
Supplemental Tables for
Dissection of local haplotype diversity at soybean rust loci reveals resistance-associated and context-dependent variation patterns in diverse germplasm
Shameela Mohamedikbal1,2, Hawlader A. Al-Mamun1,2,3, Jacob I. Marsh4, Shriprabha R. Upadhyaya1,2, Jacqueline Batley2, David Edwards1,2
Table S1: List of accessions and rust severity scores used in this study obtained from USDA-GRIN database, Miles, M.R., Frederick, R.D. and Hartman, G.L. (2006). Evaluation of Soybean Germplasm for Resistance to Phakopsora pachyrhizi. Plant health progress, 7(1). doi:https://doi.org/10.1094/php-2006-0104-01-rs.
PI	Phenotype score	Lesion colour	Known Rpp carrier
PI438482	1	RB
PI240667A	1	RB
PI196528	1.5	RB
PI407730	1.5	RB
PI437663	1.5	RB
PI437437A	1.5	RB
PI68494	2	RB
PI165524	2	RB
PI243524	2	RB
PI417452	2	RB
PI507113	2	RB
PI291309C	2	RB
PI408234B	2	RB
PI238109	2.3	RB
PI91144	2.4	RB
PI417089A	2.4	RB
PI84674	2.5	RB
PI170889	2.5	RB
PI417126	2.5	RB
PI438480	2.5	RB
PI503334	2.5	RB
PI588000	2.5	RB
PI567140B	2.5	RB
PI549077	2.6	RB
PI248405	2.7	RB
PI379618	2.7	RB
PI438473	2.7	RB
PI438495	2.7	RB
PI437661B	2.7	RB
PI587905	2.7	RB	Rpp1
PI587885	2.7	RB
PI566964A	2.7	RB
PI567099A	2.7	RB	Rpp3
PI567146A	2.7	RB
PI587880A	2.7	RB	Rpp1-b
PI594172A	2.7	RB
PI635026	2.7	RB
PI417088	2.8	RB
PI437323	2.8	RB
PI549018	2.8	RB
PI438230A	2.8	RB
PI592923	2.8	RB
PI69533	3	RB
PI219732	3	RB
PI398624	3	RB
PI398998	3	RB
PI416778	3	RB
PI416834	3	RB
PI423706	3	RB
PI471900	3	RB
PI506493	3	RB
PI506988	3	RB
PI475813A	3	RB
PI471943A	3	RB
PI567046A	3	RB
PI567046C	3	RB
PI567056A	3	RB
PI567102B	3	RB	Rpp6
PI567131B	3	RB
PI594762	3	RB
PI605833	3	RB
PI594470D	3	RB
PI594494A	3	RB
PI594510B	3	RB
PI605787C	3	RB
PI196529	3.2	RB
PI385942	3.2	RB
PI423972	3.2	RB	Rpp4
PI594767A	3.2	RB	Rpp1
PI612755	3.2	RB
PI605781A	3.2	RB
PI605781C	3.2	RB
PI303651	3.3	RB
PI417125	3.3	RB	Rpp2
PI445832	3.3	RB
PI567024	3.3	RB
PI587886	3.3	RB	Rpp1
PI594723	3.3	RB
PI587880B	3.3	RB
PI594839A	3.3	RB
PI594839B	3.3	RB
PI594813	3.4	RB
PI416825B	3.5	RB
PI416825C	3.5	RB
PI417089B	3.5	RB
PI592935	3.5	RB
PI206258	3.6	RB
PI408251	3.7	RB
PI475814	3.7	RB
PI408262B	3.7	RB
PI592947	3.7	RB
PI594756	3.7	RB
PI599509	3.7	RB
PI606408	3.7	RB
PI594511B	3.7	RB
PI594760B	3.7	RB	Rpp1
PI416764	4	RB	Rpp3
PI507259	4	RB
PI567737	4	RB
PI578417A	4	RB
PI594510A	4	RB
PI391577	4.3	RB
PI404176	4.3	RB
PI518759	1	TAN
PI594767B	1	TAN
PI567565	1.3	TAN
PI424299A	1.3	TAN
PI417317	1.5	TAN
PI437527	1.5	TAN
PI594250	1.5	TAN
PI628870	1.5	TAN
FC31927	2	TAN
PI84632	2	TAN
PI86078	2	TAN
PI91730	2	TAN
PI124871	2	TAN
PI194636	2	TAN
PI194648	2	TAN
PI200446	2	TAN
PI232989	2	TAN
PI258383	2	TAN
PI384470	2	TAN
PI398359	2	TAN
PI398734	2	TAN
PI407799	2	TAN
PI407819	2	TAN
PI407987	2	TAN
PI408034	2	TAN
PI408085	2	TAN
PI416898	2	TAN
PI417235	2	TAN
PI417357	2	TAN
PI423717	2	TAN
PI423967	2	TAN
PI424539	2	TAN
PI424578	2	TAN
PI437534	2	TAN
PI437921	2	TAN
PI468972	2	TAN
PI506589	2	TAN
PI506717	2	TAN
PI506863	2	TAN
PI507009	2	TAN
PI507414	2	TAN
PI507518	2	TAN
PI508269	2	TAN
PI561289	2	TAN
PI561337	2	TAN
PI567457	2	TAN
PI567470	2	TAN
PI567692	2	TAN
PI91159S	2	TAN
PI355069S	2	TAN
PI408068C	2	TAN
PI408134B	2	TAN
PI408203A	2	TAN
PI408209C	2	TAN
PI408272B	2	TAN
PI423728A	2	TAN
PI424386B	2	TAN
PI561287A	2	TAN
PI561330A	2	TAN
PI567300A	2	TAN
PI567489A	2	TAN
PI567507B	2	TAN
PI567554A	2	TAN
PI567679C	2	TAN
PI574480A	2	TAN
PI567093B	2	TAN
PI587914B	2	TAN
PI592907A	2	TAN
PI612613	2	TAN
PI603358A	2	TAN
PI603419A	2	TAN
FC31745	2.3	TAN
PI200456	2.3	TAN	Rpp5
PI229346	2.3	TAN
PI235340	2.3	TAN
PI372413	2.3	TAN
PI378663	2.3	TAN
PI398482	2.3	TAN
PI407858	2.3	TAN
PI408059	2.3	TAN
PI408088	2.3	TAN
PI416915	2.3	TAN
PI417042	2.3	TAN
PI417251	2.3	TAN
PI417335	2.3	TAN
PI437982	2.3	TAN
PI479735	2.3	TAN
PI507021	2.3	TAN
PI567472	2.3	TAN
PI567474	2.3	TAN
PI567502	2.3	TAN
PI567675	2.3	TAN
PI424294B	2.3	TAN
PI437110A	2.3	TAN
PI437740B	2.3	TAN
PI567396A	2.3	TAN
PI567409A	2.3	TAN
PI567780A	2.3	TAN
PI567010B	2.3	TAN
PI592962B	2.3	TAN
PI603612	2.3	TAN
PI603293B	2.3	TAN
PI603465B	2.3	TAN
PI603564A	2.3	TAN
PI507305	2.4	TAN
PI72328	2.5	TAN
PI72337	2.5	TAN
PI85089	2.5	TAN
PI200516	2.5	TAN
PI224270	2.5	TAN	Rpp2
PI229333	2.5	TAN
PI398292	2.5	TAN
PI398399	2.5	TAN
PI398500	2.5	TAN
PI399070	2.5	TAN
PI407822	2.5	TAN
PI407831	2.5	TAN
PI407836	2.5	TAN
PI407846	2.5	TAN
PI416782	2.5	TAN
PI424190	2.5	TAN
PI424263	2.5	TAN
PI424433	2.5	TAN
PI437684	2.5	TAN
PI438371	2.5	TAN
PI458529	2.5	TAN
PI486335	2.5	TAN
PI509089	2.5	TAN
PI549017	2.5	TAN
PI549058	2.5	TAN
PI549060	2.5	TAN
PI561329	2.5	TAN
PI566978	2.5	TAN
PI567374	2.5	TAN
PI567397	2.5	TAN
PI567481	2.5	TAN
PI567560	2.5	TAN
PI567561	2.5	TAN
PI378682B	2.5	TAN
PI408308B	2.5	TAN
PI437520B	2.5	TAN
PI508296H	2.5	TAN
PI561282A	2.5	TAN
PI561330B	2.5	TAN
PI588034	2.5	TAN
PI567404A	2.5	TAN
PI574479A	2.5	TAN
PI205901B	2.5	TAN
PI566985A	2.5	TAN
PI567104B	2.5	TAN	Rpp6
PI594525	2.5	TAN
PI603296	2.5	TAN
PI603347	2.5	TAN
PI603392	2.5	TAN
PI603584	2.5	TAN
PI612750	2.5	TAN
PI603165A	2.5	TAN
PI603704A	2.5	TAN
PI603429D	2.5	TAN
PI612753B	2.5	TAN
PI605885C	2.5	TAN
PI506553	2.6	TAN
PI567233	2.6	TAN
PI157458	2.7	TAN
PI259538	2.7	TAN
PI274205	2.7	TAN
PI360954	2.7	TAN
PI370058	2.7	TAN
PI371607	2.7	TAN
PI398326	2.7	TAN
PI398377	2.7	TAN
PI398495	2.7	TAN
PI398558	2.7	TAN
PI398639	2.7	TAN
PI398726	2.7	TAN
PI398937	2.7	TAN
PI407989	2.7	TAN
PI408090	2.7	TAN
PI408133	2.7	TAN
PI408268	2.7	TAN
PI408283	2.7	TAN
PI416841	2.7	TAN
PI417190	2.7	TAN
PI417445	2.7	TAN
PI417467	2.7	TAN
PI423821	2.7	TAN
PI423880	2.7	TAN
PI424373	2.7	TAN
PI424420	2.7	TAN
PI424450	2.7	TAN
PI437285	2.7	TAN
PI437471	2.7	TAN
PI437667	2.7	TAN
PI437874	2.7	TAN
PI437943	2.7	TAN
PI438398	2.7	TAN
PI442023	2.7	TAN
PI458266	2.7	TAN
PI476888	2.7	TAN
PI476911	2.7	TAN
PI476930	2.7	TAN
PI476933	2.7	TAN
PI476942	2.7	TAN
PI483459	2.7	TAN
PI497963	2.7	TAN
PI497969	2.7	TAN
PI506572	2.7	TAN
PI506939	2.7	TAN
PI507282	2.7	TAN
PI507298	2.7	TAN
PI507400	2.7	TAN
PI507473	2.7	TAN
PI507535	2.7	TAN
PI507546	2.7	TAN
PI507547	2.7	TAN
PI507564	2.7	TAN
PI507688	2.7	TAN
PI509085	2.7	TAN
PI532464	2.7	TAN
PI538377	2.7	TAN
PI548502	2.7	TAN
PI548528	2.7	TAN
PI549019	2.7	TAN
PI567141	2.7	TAN
PI567206	2.7	TAN
PI567230	2.7	TAN
PI567331	2.7	TAN
PI567337	2.7	TAN
PI567341	2.7	TAN
PI567365	2.7	TAN
PI567367	2.7	TAN
PI567387	2.7	TAN
PI567388	2.7	TAN
PI567390	2.7	TAN
PI567411	2.7	TAN
PI567461	2.7	TAN
PI567476	2.7	TAN
PI567534	2.7	TAN
PI567545	2.7	TAN
PI567556	2.7	TAN
PI578447	2.7	TAN
PI347540C	2.7	TAN
PI372403A	2.7	TAN
PI407808-1	2.7	TAN
PI430598A	2.7	TAN
PI437211B	2.7	TAN
PI437420B	2.7	TAN
PI437462C	2.7	TAN
PI437500B	2.7	TAN
PI437867B	2.7	TAN
PI437878B	2.7	TAN
PI538401A	2.7	TAN
PI561389B	2.7	TAN
PI587975	2.7	TAN
PI587831	2.7	TAN
PI587794	2.7	TAN
PI587616	2.7	TAN
PI587629	2.7	TAN
PI587602	2.7	TAN
PI567335B	2.7	TAN
PI567376A	2.7	TAN
PI567418C	2.7	TAN
PI567473A	2.7	TAN
PI567488C	2.7	TAN
PI567489B	2.7	TAN
PI567491B	2.7	TAN
PI567648A	2.7	TAN
PI567660A	2.7	TAN
PI567683A	2.7	TAN
PI567005A	2.7	TAN
PI593953	2.7	TAN
PI594734	2.7	TAN
PI594736	2.7	TAN
PI594846	2.7	TAN
PI587767B	2.7	TAN
PI587809B	2.7	TAN
PI588022B	2.7	TAN
PI603299	2.7	TAN
PI603328	2.7	TAN
PI603441	2.7	TAN
PI603488	2.7	TAN
PI603727	2.7	TAN
PI594501B	2.7	TAN
PI594510C	2.7	TAN
PI594739A	2.7	TAN
PI612757	2.7	TAN
PI603687B	2.7	TAN
PI603174A	2.7	TAN
PI603348B	2.7	TAN
PI603913D	2.7	TAN
PI612759C	2.7	TAN
PI615437	2.7	TAN
PI605786C	2.7	TAN
PI165914	2.8	TAN
PI535807	2.8	TAN
PI549020	2.8	TAN
PI561381	2.8	TAN
PI340898A	2.8	TAN
PI567382B	2.8	TAN
PI567003A	2.8	TAN
PI603419B	2.8	TAN
PI194645	2.9	TAN
PI429329	2.9	TAN
PI54857	3	TAN
PI55089	3	TAN
PI70027	3	TAN
PI88350	3	TAN
PI89469	3	TAN
PI90256	3	TAN
PI148260	3	TAN
PI153210	3	TAN
PI153236	3	TAN
PI171451	3	TAN
PI181535	3	TAN
PI181571	3	TAN
PI183900	3	TAN
PI189402	3	TAN
PI189866	3	TAN
PI194655	3	TAN
PI196177	3	TAN
PI200465	3	TAN
PI208783	3	TAN
PI209332	3	TAN
PI240663	3	TAN
PI259539	3	TAN
PI291318	3	TAN
PI307895	3	TAN
PI319529	3	TAN
PI322694	3	TAN
PI323276	3	TAN
PI330634	3	TAN
PI339734	3	TAN
PI340041	3	TAN
PI342437	3	TAN
PI360957	3	TAN
PI372424	3	TAN
PI374154	3	TAN
PI374183	3	TAN
PI374193	3	TAN
PI376843	3	TAN
PI377577	3	TAN
PI379619	3	TAN
PI381657	3	TAN
PI393537	3	TAN
PI393542	3	TAN
PI398279	3	TAN
PI398303	3	TAN
PI398308	3	TAN
PI398310	3	TAN
PI398378	3	TAN
PI398469	3	TAN
PI398488	3	TAN
PI398592	3	TAN
PI398663	3	TAN
PI398690	3	TAN
PI398692	3	TAN
PI398725	3	TAN
PI398728	3	TAN
PI398862	3	TAN
PI398902	3	TAN
PI398911	3	TAN
PI398960	3	TAN
PI399033	3	TAN
PI399059	3	TAN
PI399066	3	TAN
PI407656	3	TAN
PI407713	3	TAN
PI407720	3	TAN
PI407765	3	TAN
PI407783	3	TAN
PI407794	3	TAN
PI407801	3	TAN
PI407807	3	TAN
PI407816	3	TAN
PI407841	3	TAN
PI407843	3	TAN
PI407854	3	TAN
PI407865	3	TAN
PI407889	3	TAN
PI407891	3	TAN
PI407908	3	TAN
PI407909	3	TAN
PI407920	3	TAN
PI407943	3	TAN
PI407968	3	TAN
PI407978	3	TAN
PI408081	3	TAN
PI408107	3	TAN
PI408165	3	TAN
PI408274	3	TAN
PI408324	3	TAN
PI408345	3	TAN
PI416809	3	TAN
PI416851	3	TAN
PI416878	3	TAN
PI416955	3	TAN
PI417131	3	TAN
PI417197	3	TAN
PI417212	3	TAN
PI417229	3	TAN
PI417341	3	TAN
PI417346	3	TAN
PI417358	3	TAN
PI417366	3	TAN
PI417379	3	TAN
PI417408	3	TAN
PI417473	3	TAN
PI417477	3	TAN
PI417535	3	TAN
PI417541	3	TAN
PI417560	3	TAN
PI423771	3	TAN
PI423783	3	TAN
PI423790	3	TAN
PI423806	3	TAN
PI423817	3	TAN
PI423828	3	TAN
PI423840	3	TAN
PI423907	3	TAN
PI423964	3	TAN
PI423981	3	TAN
PI424302	3	TAN
PI424456	3	TAN
PI424515	3	TAN
PI424534	3	TAN
PI424585	3	TAN
PI424598	3	TAN
PI437182	3	TAN
PI437241	3	TAN
PI437263	3	TAN
PI437269	3	TAN
PI437321	3	TAN
PI437454	3	TAN
PI437497	3	TAN
PI437518	3	TAN
PI437539	3	TAN
PI437570	3	TAN
PI437618	3	TAN
PI437662	3	TAN
PI437666	3	TAN
PI437723	3	TAN
PI437881	3	TAN
PI437944	3	TAN
PI437952	3	TAN
PI438364	3	TAN
PI438413	3	TAN
PI438417	3	TAN
PI438460	3	TAN
PI442011	3	TAN
PI445815	3	TAN
PI445826	3	TAN
PI458096	3	TAN
PI458114	3	TAN
PI458136	3	TAN
PI458146	3	TAN
PI458208	3	TAN
PI458223	3	TAN
PI458256	3	TAN
PI458289	3	TAN
PI464897	3	TAN
PI467329	3	TAN
PI468965	3	TAN
PI470224	3	TAN
PI471904	3	TAN	Rpp5
PI471931	3	TAN
PI476889	3	TAN
PI476890	3	TAN
PI476903	3	TAN
PI476939	3	TAN
PI479712	3	TAN
PI479726	3	TAN
PI479740	3	TAN
PI481686	3	TAN
PI481690	3	TAN
PI482601	3	TAN
PI486328	3	TAN
PI497967	3	TAN
PI504499	3	TAN
PI504510	3	TAN
PI506483	3	TAN
PI506489	3	TAN
PI506508	3	TAN
PI506511	3	TAN
PI506530	3	TAN
PI506537	3	TAN
PI506548	3	TAN
PI506559	3	TAN
PI506570	3	TAN
PI506573	3	TAN
PI506824	3	TAN
PI506853	3	TAN
PI506859	3	TAN
PI506865	3	TAN
PI506880	3	TAN
PI506925	3	TAN
PI506962	3	TAN
PI506996	3	TAN
PI507005	3	TAN
PI507040	3	TAN
PI507041	3	TAN
PI507079	3	TAN
PI507106	3	TAN
PI507114	3	TAN
PI507195	3	TAN
PI507237	3	TAN
PI507238	3	TAN
PI507263	3	TAN
PI507273	3	TAN
PI507275	3	TAN
PI507318	3	TAN
PI507334	3	TAN
PI507368	3	TAN
PI507421	3	TAN
PI507448	3	TAN
PI507461	3	TAN
PI507483	3	TAN
PI507536	3	TAN
PI507566	3	TAN
PI507671	3	TAN
PI507676	3	TAN
PI507678	3	TAN
PI507703	3	TAN
PI507708	3	TAN
PI507717	3	TAN
PI509080	3	TAN
PI509083	3	TAN
PI509095	3	TAN
PI509100	3	TAN
PI509107	3	TAN
PI513382	3	TAN
PI518283	3	TAN
PI518716	3	TAN
PI518751	3	TAN
PI518757	3	TAN
PI522191	3	TAN
PI532465	3	TAN
PI538375	3	TAN
PI548178	3	TAN
PI548443	3	TAN
PI548484	3	TAN
PI548594	3	TAN
PI548626	3	TAN
PI549024	3	TAN
PI549050	3	TAN
PI556948	3	TAN
PI561227	3	TAN
PI561228	3	TAN
PI561231	3	TAN
PI561234	3	TAN
PI561240	3	TAN
PI561241	3	TAN
PI561242	3	TAN
PI561271	3	TAN
PI561272	3	TAN
PI561274	3	TAN
PI561276	3	TAN
PI561321	3	TAN
PI561328	3	TAN
PI561346	3	TAN
PI561378	3	TAN
PI562373	3	TAN
PI566958	3	TAN
PI566976	3	TAN
PI567062	3	TAN
PI567101	3	TAN
PI567163	3	TAN
PI567166	3	TAN
PI567173	3	TAN
PI567197	3	TAN
PI567219	3	TAN
PI567260	3	TAN
PI567275	3	TAN
PI567278	3	TAN
PI567292	3	TAN
PI567297	3	TAN
PI567307	3	TAN
PI567309	3	TAN
PI567317	3	TAN
PI567320	3	TAN
PI567329	3	TAN
PI567339	3	TAN
PI567342	3	TAN
PI567364	3	TAN
PI567378	3	TAN
PI567391	3	TAN
PI567395	3	TAN
PI567398	3	TAN
PI567402	3	TAN
PI567405	3	TAN
PI567426	3	TAN
PI567430	3	TAN
PI567434	3	TAN
PI567437	3	TAN
PI567440	3	TAN
PI567446	3	TAN
PI567453	3	TAN
PI567454	3	TAN
PI567455	3	TAN
PI567463	3	TAN
PI567479	3	TAN
PI567490	3	TAN
PI567501	3	TAN
PI567506	3	TAN
PI567521	3	TAN
PI567544	3	TAN
PI567550	3	TAN
PI567552	3	TAN
PI567571	3	TAN
PI567584	3	TAN
PI567605	3	TAN
PI567606	3	TAN
PI567623	3	TAN
PI567635	3	TAN
PI567649	3	TAN
PI567654	3	TAN
PI567657	3	TAN
PI567678	3	TAN
PI567680	3	TAN
PI567714	3	TAN
PI567721	3	TAN
PI567746	3	TAN
PI574481	3	TAN
PI574486	3	TAN
PI578309	3	TAN
PI578374	3	TAN
PI578377	3	TAN
PI578402	3	TAN
PI81029N	3	TAN
PI103419A	3	TAN
PI261272A	3	TAN
PI281913B	3	TAN
PI307882B	3	TAN
PI317334A	3	TAN
PI319535A	3	TAN
PI358315C	3	TAN
PI358315A	3	TAN
PI358316A	3	TAN
PI370057B	3	TAN
PI407386D	3	TAN
PI407725B	3	TAN
PI407788C	3	TAN
PI407790-1	3	TAN
PI407874-2	3	TAN
PI407981B	3	TAN
PI407998C	3	TAN
PI407999-2	3	TAN
PI408100A	3	TAN
PI408124B	3	TAN
PI408319A	3	TAN
PI423748A	3	TAN
PI423781B	3	TAN
PI423781A	3	TAN
PI423826A	3	TAN
PI423930B	3	TAN
PI424156B	3	TAN
PI424488A	3	TAN
PI427088A	3	TAN
PI437166A	3	TAN
PI437265A	3	TAN
PI437432B	3	TAN
PI437462B	3	TAN
PI437630B	3	TAN
PI437676B	3	TAN
PI437721B	3	TAN
PI437845C	3	TAN
PI437847A	3	TAN
PI438160A	3	TAN
PI438254A	3	TAN
PI442003A	3	TAN
PI445829A	3	TAN
PI458024B	3	TAN
PI458307A	3	TAN
PI470227A	3	TAN
PI475824A	3	TAN
PI479724B	3	TAN
PI495017A	3	TAN
PI495017B	3	TAN
PI504483A	3	TAN
PI507293A	3	TAN
PI507715A	3	TAN
PI538385A	3	TAN
PI549021A	3	TAN
PI549030A	3	TAN
PI549041A	3	TAN
PI549042A	3	TAN
PI549051A	3	TAN
PI561278B	3	TAN
PI561304A	3	TAN
PI588035	3	TAN
PI588036	3	TAN
PI588041	3	TAN
PI588042	3	TAN
PI587963	3	TAN
PI587965	3	TAN
PI587938	3	TAN
PI587908	3	TAN
PI587909	3	TAN
PI587910	3	TAN
PI587912	3	TAN
PI587865	3	TAN
PI587847	3	TAN
PI587828	3	TAN
PI587835	3	TAN
PI587797	3	TAN
PI587776	3	TAN
PI587784	3	TAN
PI587748	3	TAN
PI587678	3	TAN
PI587617	3	TAN
PI240662A	3	TAN
PI340900A	3	TAN
PI341256A	3	TAN
PI417365A	3	TAN
PI445846A	3	TAN
PI567296C	3	TAN
PI567300B	3	TAN
PI567301A	3	TAN
PI567303A	3	TAN
PI567310A	3	TAN
PI567311A	3	TAN
PI567316A	3	TAN
PI567323A	3	TAN
PI567336B	3	TAN
PI567349A	3	TAN
PI567362A	3	TAN
PI567362B	3	TAN
PI567369A	3	TAN
PI567373A	3	TAN
PI567389A	3	TAN
PI567389B	3	TAN
PI567394A	3	TAN
PI567419A	3	TAN
PI567424A	3	TAN
PI567441C	3	TAN
PI567520A	3	TAN
PI567538B	3	TAN
PI567540A	3	TAN
PI567549A	3	TAN
PI567568A	3	TAN
PI567588B	3	TAN
PI567598B	3	TAN
PI567607A	3	TAN
PI567614B	3	TAN
PI567617A	3	TAN
PI567620B	3	TAN
PI567621A	3	TAN
PI567628A	3	TAN
PI567661A	3	TAN
PI567673A	3	TAN
PI567684B	3	TAN
PI567727A	3	TAN
PI567751A	3	TAN
PI567771E	3	TAN
PI567775B	3	TAN
PI567209A	3	TAN
PI567261A	3	TAN
PI567257A	3	TAN
PI574478B	3	TAN
PI261272D	3	TAN
PI281901A	3	TAN
PI340898B	3	TAN
PI416873C	3	TAN
PI578324B	3	TAN
PI566968C	3	TAN
PI567007C	3	TAN
PI567023A	3	TAN
PI567031A	3	TAN
PI567033A	3	TAN
PI567041A	3	TAN
PI567047A	3	TAN
PI567060A	3	TAN
PI567068B	3	TAN
PI567083B	3	TAN
PI567092B	3	TAN
PI567100B	3	TAN
PI567107B	3	TAN
PI567116A	3	TAN
PI578328C	3	TAN
PI578392B	3	TAN
PI578417B	3	TAN
PI578444B	3	TAN
PI592948	3	TAN
PI592976	3	TAN
PI594305	3	TAN
PI594535	3	TAN
PI594445	3	TAN
PI594449	3	TAN
PI594491	3	TAN
PI594506	3	TAN
PI594513	3	TAN
PI594599	3	TAN
PI594654	3	TAN
PI594663	3	TAN
PI594668	3	TAN
PI594781	3	TAN
PI594815	3	TAN
PI594822	3	TAN
PI594831	3	TAN
PI594844	3	TAN
PI594877	3	TAN
PI594888	3	TAN
PI594616	3	TAN
PI594452	3	TAN
PI594453	3	TAN
PI587914A	3	TAN
PI587998F	3	TAN
PI588014A	3	TAN
PI588023B	3	TAN
PI587574B	3	TAN
PI587618A	3	TAN
PI587973B	3	TAN
PI587700A	3	TAN
PI587705B	3	TAN
PI587863B	3	TAN
PI587992F	3	TAN
PI587612A	3	TAN
PI587976B	3	TAN
PI567344B	3	TAN
PI597417	3	TAN
PI603157	3	TAN
PI603334	3	TAN
PI603353	3	TAN
PI603406	3	TAN
PI603474	3	TAN
PI603493	3	TAN
PI603588	3	TAN
PI603670	3	TAN
PI603689	3	TAN
PI603747	3	TAN
PI603748	3	TAN
PI603765	3	TAN
PI603783	3	TAN
PI605759	3	TAN
PI605763	3	TAN
PI605835	3	TAN
PI605847	3	TAN
PI605880	3	TAN
PI605901	3	TAN
PI606362	3	TAN
PI606372	3	TAN
PI606437	3	TAN
PI592956C	3	TAN
PI594414B	3	TAN
PI594418C	3	TAN
PI594471B	3	TAN
PI594471D	3	TAN
PI594498A	3	TAN
PI594562A	3	TAN
PI594567A	3	TAN
PI594659A	3	TAN
PI594708B	3	TAN
PI594802C	3	TAN
PI594805A	3	TAN
PI594828B	3	TAN
PI594832B	3	TAN
PI594858A	3	TAN
PI612739	3	TAN
PI612745	3	TAN
PI603610B	3	TAN
PI603673G	3	TAN
PI603681A	3	TAN
PI603737A	3	TAN
PI603337A	3	TAN
PI603346B	3	TAN
PI603585B	3	TAN
PI603661B	3	TAN
PI603698B	3	TAN
PI603909C	3	TAN
PI603176B	3	TAN
PI603587B	3	TAN
PI603741B	3	TAN
PI612713B	3	TAN
PI612759B	3	TAN
PI594598A	3	TAN
PI615446	3	TAN
PI605781B	3	TAN
PI605801A	3	TAN
PI605809A	3	TAN
PI605831A	3	TAN
PI605832A	3	TAN
PI605834A	3	TAN
PI605837C	3	TAN
PI605839C	3	TAN
PI605840D	3	TAN
PI605842C	3	TAN
PI605876E	3	TAN
PI605876F	3	TAN
PI605882A	3	TAN
PI605886E	3	TAN
PI605825C	3	TAN
PI605834C	3	TAN
PI605891C	3	TAN
PI605821A	3	TAN
PI605800B	3	TAN
PI605805A	3	TAN
PI605832B	3	TAN
PI605863B	3	TAN
PI605897C	3	TAN
PI628847	3	TAN
PI606369B	3	TAN
PI68466	3.3	TAN
PI68474	3.3	TAN
PI68500	3.3	TAN
PI68521	3.3	TAN
PI68704	3.3	TAN
PI73772	3.3	TAN
PI89075	3.3	TAN
PI91162	3.3	TAN
PI103091	3.3	TAN
PI135590	3.3	TAN
PI148259	3.3	TAN
PI153218	3.3	TAN
PI153310	3.3	TAN
PI165896	3.3	TAN
PI171430	3.3	TAN
PI180509	3.3	TAN
PI194773	3.3	TAN
PI196486	3.3	TAN
PI200507	3.3	TAN
PI200523	3.3	TAN
PI203398	3.3	TAN
PI204335	3.3	TAN
PI205902	3.3	TAN
PI205910	3.3	TAN
PI208788	3.3	TAN
PI209833	3.3	TAN
PI219656	3.3	TAN
PI224275	3.3	TAN
PI227322	3.3	TAN
PI229339	3.3	TAN
PI238932	3.3	TAN
PI239236	3.3	TAN
PI290153	3.3	TAN
PI291275	3.3	TAN
PI297499	3.3	TAN
PI297549	3.3	TAN
PI305074	3.3	TAN
PI323552	3.3	TAN
PI340027	3.3	TAN
PI340901	3.3	TAN
PI358313	3.3	TAN
PI360851	3.3	TAN
PI372402	3.3	TAN
PI374175	3.3	TAN
PI378672	3.3	TAN
PI381679	3.3	TAN
PI384474	3.3	TAN
PI393535	3.3	TAN
PI398289	3.3	TAN
PI398290	3.3	TAN
PI398295	3.3	TAN
PI398301	3.3	TAN
PI398302	3.3	TAN
PI398328	3.3	TAN
PI398356	3.3	TAN
PI398368	3.3	TAN
PI398440	3.3	TAN
PI398477	3.3	TAN
PI398537	3.3	TAN
PI398560	3.3	TAN
PI398574	3.3	TAN
PI398587	3.3	TAN
PI398593	3.3	TAN
PI398609	3.3	TAN
PI398671	3.3	TAN
PI398708	3.3	TAN
PI398709	3.3	TAN
PI398741	3.3	TAN
PI398903	3.3	TAN
PI399025	3.3	TAN
PI407990	3.3	TAN
PI408044	3.3	TAN
PI408077	3.3	TAN
PI408163	3.3	TAN
PI408185	3.3	TAN
PI416771	3.3	TAN
PI416780	3.3	TAN
PI416815	3.3	TAN
PI416903	3.3	TAN
PI416929	3.3	TAN
PI416980	3.3	TAN
PI416981	3.3	TAN
PI417000	3.3	TAN
PI417228	3.3	TAN
PI417329	3.3	TAN
PI417347	3.3	TAN
PI417384	3.3	TAN
PI417557	3.3	TAN
PI423803	3.3	TAN
PI423820	3.3	TAN
PI423824	3.3	TAN
PI423831	3.3	TAN
PI423953	3.3	TAN
PI423975	3.3	TAN
PI424304	3.3	TAN
PI424360	3.3	TAN
PI424506	3.3	TAN
PI424510	3.3	TAN
PI430620	3.3	TAN
PI436565	3.3	TAN
PI437179	3.3	TAN
PI437196	3.3	TAN
PI437303	3.3	TAN
PI437314	3.3	TAN
PI437370	3.3	TAN
PI437470	3.3	TAN
PI437498	3.3	TAN
PI437519	3.3	TAN
PI437639	3.3	TAN
PI437694	3.3	TAN
PI437698	3.3	TAN
PI437760	3.3	TAN
PI437784	3.3	TAN
PI437795	3.3	TAN
PI437869	3.3	TAN
PI437885	3.3	TAN
PI437976	3.3	TAN
PI438189	3.3	TAN
PI438270	3.3	TAN
PI438292	3.3	TAN
PI438306	3.3	TAN
PI438317	3.3	TAN
PI438337	3.3	TAN
PI438367	3.3	TAN
PI438506	3.3	TAN
PI438508	3.3	TAN
PI458018	3.3	TAN
PI458088	3.3	TAN
PI458148	3.3	TAN
PI458218	3.3	TAN
PI464887	3.3	TAN
PI467328	3.3	TAN
PI468375	3.3	TAN
PI468969	3.3	TAN
PI471926	3.3	TAN
PI475821	3.3	TAN
PI475826	3.3	TAN
PI476351	3.3	TAN
PI476895	3.3	TAN
PI476900	3.3	TAN
PI476938	3.3	TAN
PI486330	3.3	TAN
PI490768	3.3	TAN
PI497970	3.3	TAN
PI504498	3.3	TAN
PI504501	3.3	TAN
PI504502	3.3	TAN
PI506524	3.3	TAN
PI506605	3.3	TAN
PI506609	3.3	TAN
PI506635	3.3	TAN
PI506638	3.3	TAN
PI506689	3.3	TAN
PI506696	3.3	TAN
PI506703	3.3	TAN
PI506803	3.3	TAN
PI506920	3.3	TAN
PI506943	3.3	TAN
PI506990	3.3	TAN
PI507024	3.3	TAN
PI507075	3.3	TAN
PI507232	3.3	TAN
PI507249	3.3	TAN
PI507325	3.3	TAN
PI507341	3.3	TAN
PI507491	3.3	TAN
PI507493	3.3	TAN
PI507565	3.3	TAN
PI507567	3.3	TAN
PI507683	3.3	TAN
PI507705	3.3	TAN
PI508294	3.3	TAN
PI509086	3.3	TAN
PI509102	3.3	TAN
PI509112	3.3	TAN
PI518285	3.3	TAN
PI518286	3.3	TAN
PI518729	3.3	TAN
PI518754	3.3	TAN
PI518756	3.3	TAN
PI532454	3.3	TAN
PI538387	3.3	TAN
PI538391	3.3	TAN
PI540556	3.3	TAN
PI548414	3.3	TAN
PI549031	3.3	TAN
PI549070	3.3	TAN
PI561279	3.3	TAN
PI561322	3.3	TAN
PI561331	3.3	TAN
PI561335	3.3	TAN
PI561347	3.3	TAN
PI566982	3.3	TAN
PI567038	3.3	TAN
PI567148	3.3	TAN
PI567153	3.3	TAN
PI567205	3.3	TAN
PI567237	3.3	TAN
PI567259	3.3	TAN
PI567283	3.3	TAN
PI567284	3.3	TAN
PI567293	3.3	TAN
PI567330	3.3	TAN
PI567340	3.3	TAN
PI567392	3.3	TAN
PI567393	3.3	TAN
PI567401	3.3	TAN
PI567414	3.3	TAN
PI567422	3.3	TAN
PI567444	3.3	TAN
PI567450	3.3	TAN
PI567451	3.3	TAN
PI567465	3.3	TAN
PI567475	3.3	TAN
PI567492	3.3	TAN
PI567515	3.3	TAN
PI567518	3.3	TAN
PI567539	3.3	TAN
PI567548	3.3	TAN
PI567566	3.3	TAN
PI567581	3.3	TAN
PI567589	3.3	TAN
PI567615	3.3	TAN
PI567624	3.3	TAN
PI567636	3.3	TAN
PI567708	3.3	TAN
PI567728	3.3	TAN
PI567759	3.3	TAN
PI567761	3.3	TAN
PI578321	3.3	TAN
PI578330	3.3	TAN
PI578436	3.3	TAN
PI578443	3.3	TAN
PI578459	3.3	TAN
PI91725-2	3.3	TAN
PI266806A	3.3	TAN
PI266807D	3.3	TAN
PI266807C	3.3	TAN
PI281890A	3.3	TAN
PI281913A	3.3	TAN
PI290123A	3.3	TAN
PI291310B	3.3	TAN
PI347552C	3.3	TAN
PI347563B	3.3	TAN
PI358318A	3.3	TAN
PI361085B	3.3	TAN
PI372403B	3.3	TAN
PI378674B	3.3	TAN
PI407778C	3.3	TAN
PI407781A	3.3	TAN
PI407986A	3.3	TAN
PI407986B	3.3	TAN
PI407998B	3.3	TAN
PI408092A	3.3	TAN
PI408131B	3.3	TAN
PI408167B	3.3	TAN
PI408169C	3.3	TAN
PI408180-1	3.3	TAN
PI408209B	3.3	TAN
PI408272A	3.3	TAN
PI424137A	3.3	TAN
PI424219A	3.3	TAN
PI424234B	3.3	TAN
PI424368B	3.3	TAN
PI424484A	3.3	TAN
PI437105A	3.3	TAN
PI437109B	3.3	TAN
PI437126B	3.3	TAN
PI437126C	3.3	TAN
PI437515B	3.3	TAN
PI437609B	3.3	TAN
PI437695A	3.3	TAN
PI437711A	3.3	TAN
PI437772B	3.3	TAN
PI437845B	3.3	TAN
PI437910A	3.3	TAN
PI437974B	3.3	TAN
PI438069B	3.3	TAN
PI438160C	3.3	TAN
PI438207B	3.3	TAN
PI438256A	3.3	TAN
PI438440-1	3.3	TAN
PI438509A	3.3	TAN
PI458246A	3.3	TAN
PI506864B	3.3	TAN
PI507294A	3.3	TAN
PI507406B	3.3	TAN
PI507685A	3.3	TAN
PI518291A	3.3	TAN
PI532436B	3.3	TAN
PI532463A	3.3	TAN
PI549030B	3.3	TAN
PI549049B	3.3	TAN
PI561285A	3.3	TAN
PI561302A	3.3	TAN
PI561379A	3.3	TAN
PI588037	3.3	TAN
PI588047	3.3	TAN
PI588049	3.3	TAN
PI588016	3.3	TAN
PI588020	3.3	TAN
PI588025	3.3	TAN
PI587974	3.3	TAN
PI587871	3.3	TAN
PI587855	3.3	TAN	Rpp1
PI587823	3.3	TAN
PI587829	3.3	TAN
PI587832	3.3	TAN
PI587833	3.3	TAN
PI587803	3.3	TAN
PI587778	3.3	TAN
PI587783	3.3	TAN
PI587791	3.3	TAN
PI587750	3.3	TAN
PI587754	3.3	TAN
PI587761	3.3	TAN
PI587762	3.3	TAN
PI587766	3.3	TAN
PI587769	3.3	TAN
PI587738	3.3	TAN
PI587740	3.3	TAN
PI587624	3.3	TAN
PI587615	3.3	TAN
PI567372A	3.3	TAN
PI567406A	3.3	TAN
PI567410A	3.3	TAN
PI567435A	3.3	TAN
PI567507A	3.3	TAN
PI567516A	3.3	TAN
PI567543C	3.3	TAN
PI567593A	3.3	TAN
PI567595B	3.3	TAN
PI567597A	3.3	TAN
PI567667A	3.3	TAN
PI567771B	3.3	TAN
PI567155A	3.3	TAN
PI567266A	3.3	TAN
PI567738A	3.3	TAN
PI340900B	3.3	TAN
PI416826B	3.3	TAN
PI578308A	3.3	TAN
PI566990B	3.3	TAN
PI567035A	3.3	TAN
PI567068A	3.3	TAN	Rpp6
PI567110A	3.3	TAN
PI567136B	3.3	TAN
PI578446B	3.3	TAN
PI578457B	3.3	TAN
PI578482C	3.3	TAN
PI593957	3.3	TAN
PI594438	3.3	TAN
PI594446	3.3	TAN
PI594468	3.3	TAN
PI594490	3.3	TAN
PI594554	3.3	TAN
PI594564	3.3	TAN
PI594657	3.3	TAN
PI594658	3.3	TAN
PI594735	3.3	TAN
PI594819	3.3	TAN
PI594825	3.3	TAN
PI594857	3.3	TAN
PI594869	3.3	TAN
PI594889	3.3	TAN
PI594890	3.3	TAN
PI594416	3.3	TAN
PI594451	3.3	TAN
PI594459	3.3	TAN
PI587808B	3.3	TAN
PI587814A	3.3	TAN
PI587814F	3.3	TAN
PI587830B	3.3	TAN
PI588011E	3.3	TAN
PI588022A	3.3	TAN
PI588027D	3.3	TAN
PI588033C	3.3	TAN
PI587984B	3.3	TAN
PI587887A	3.3	TAN
PI587891A	3.3	TAN
PI587982A	3.3	TAN
PI587996B	3.3	TAN
PI587989B	3.3	TAN
PI587839A	3.3	TAN
PI587844A	3.3	TAN
PI587982B	3.3	TAN
PI587998C	3.3	TAN
PI587719A	3.3	TAN
PI587976A	3.3	TAN
PI597393	3.3	TAN
PI597387	3.3	TAN
PI603150	3.3	TAN
PI603155	3.3	TAN
PI603168	3.3	TAN
PI603318	3.3	TAN
PI603344	3.3	TAN
PI603365	3.3	TAN
PI603417	3.3	TAN
PI603461	3.3	TAN
PI603467	3.3	TAN
PI603478	3.3	TAN
PI603479	3.3	TAN
PI603480	3.3	TAN
PI603481	3.3	TAN
PI603491	3.3	TAN
PI603503	3.3	TAN
PI603521	3.3	TAN
PI603582	3.3	TAN
PI603592	3.3	TAN
PI603593	3.3	TAN
PI603602	3.3	TAN
PI603663	3.3	TAN
PI603676	3.3	TAN
PI603725	3.3	TAN
PI605761	3.3	TAN
PI605788	3.3	TAN
PI605808	3.3	TAN
PI605813	3.3	TAN
PI605864	3.3	TAN
PI605878	3.3	TAN
PI605881	3.3	TAN
PI605888	3.3	TAN
PI606401	3.3	TAN
PI606417	3.3	TAN
PI606426	3.3	TAN
PI587916D	3.3	TAN
PI593950B	3.3	TAN
PI593993A	3.3	TAN
PI594426A	3.3	TAN
PI594448A	3.3	TAN
PI594454A	3.3	TAN
PI594455B	3.3	TAN
PI594456A	3.3	TAN
PI594461B	3.3	TAN
PI594463A	3.3	TAN
PI594492B	3.3	TAN
PI594505B	3.3	TAN
PI594509A	3.3	TAN
PI594570A	3.3	TAN
PI594591A	3.3	TAN
PI594618B	3.3	TAN
PI594618C	3.3	TAN
PI594652B	3.3	TAN
PI594738B	3.3	TAN
PI594740B	3.3	TAN
PI594747A	3.3	TAN
PI594751A	3.3	TAN
PI594753C	3.3	TAN
PI594784A	3.3	TAN
PI612736	3.3	TAN
PI612737	3.3	TAN
PI603598A	3.3	TAN
PI603694B	3.3	TAN
PI603426B	3.3	TAN
PI603435A	3.3	TAN
PI603443A	3.3	TAN
PI603487C	3.3	TAN
PI603496B	3.3	TAN
PI603551A	3.3	TAN
PI603564B	3.3	TAN
PI603567A	3.3	TAN
PI603570A	3.3	TAN
PI603759B	3.3	TAN
PI603915E	3.3	TAN
PI603429B	3.3	TAN
PI612758B	3.3	TAN
PI615456	3.3	TAN
PI605758D	3.3	TAN
PI605787B	3.3	TAN
PI605791B	3.3	TAN
PI605805B	3.3	TAN
PI605839A	3.3	TAN
PI605840B	3.3	TAN
PI605840F	3.3	TAN
PI605840G	3.3	TAN
PI605844E	3.3	TAN
PI605845C	3.3	TAN
PI605854A	3.3	TAN
PI605865A	3.3	TAN
PI605870B	3.3	TAN
PI605877B	3.3	TAN
PI605877C	3.3	TAN
PI605877D	3.3	TAN
PI605877F	3.3	TAN
PI605884C	3.3	TAN
PI605886B	3.3	TAN
PI605886C	3.3	TAN
PI606382A	3.3	TAN
PI606432A	3.3	TAN
PI605817C	3.3	TAN
PI605789C	3.3	TAN
PI605817A	3.3	TAN
PI605839B	3.3	TAN
PI605890B	3.3	TAN
PI603422D	3.3	TAN
PI613559C	3.3	TAN
PI628840	3.3	TAN
PI628884	3.3	TAN
PI628908	3.3	TAN
PI83881	3.4	TAN
PI290155	3.4	TAN
PI476887	3.4	TAN
PI561288	3.4	TAN
PI587632A	3.4	TAN
PI605875	3.4	TAN
PI606420	3.4	TAN
PI605826C	3.4	TAN
PI605877A	3.4	TAN
PI605876A	3.4	TAN
FC32176	3.5	TAN
PI68655	3.5	TAN
PI71564	3.5	TAN
PI92743	3.5	TAN
PI93055	3.5	TAN
PI95969	3.5	TAN
PI154192	3.5	TAN
PI157488	3.5	TAN
PI200459	3.5	TAN
PI200515	3.5	TAN
PI208782	3.5	TAN
PI209837	3.5	TAN
PI227219	3.5	TAN
PI230979	3.5	TAN
PI232902	3.5	TAN
PI284873	3.5	TAN
PI306712	3.5	TAN
PI307892	3.5	TAN
PI307894	3.5	TAN
PI323563	3.5	TAN
PI370055	3.5	TAN
PI379623	3.5	TAN
PI398240	3.5	TAN
PI398280	3.5	TAN
PI398409	3.5	TAN
PI398575	3.5	TAN
PI398590	3.5	TAN
PI398606	3.5	TAN
PI398985	3.5	TAN
PI404162	3.5	TAN
PI407747	3.5	TAN
PI407792	3.5	TAN
PI407802	3.5	TAN
PI407815	3.5	TAN
PI407876	3.5	TAN
PI407879	3.5	TAN
PI408086	3.5	TAN
PI408087	3.5	TAN
PI408149	3.5	TAN
PI408155	3.5	TAN
PI408199	3.5	TAN
PI416783	3.5	TAN
PI416818	3.5	TAN
PI416827	3.5	TAN
PI416860	3.5	TAN
PI417211	3.5	TAN
PI417322	3.5	TAN
PI417372	3.5	TAN
PI417424	3.5	TAN
PI423707	3.5	TAN
PI423807	3.5	TAN
PI423832	3.5	TAN
PI423951	3.5	TAN
PI423962	3.5	TAN
PI423985	3.5	TAN
PI424170	3.5	TAN
PI424266	3.5	TAN
PI424440	3.5	TAN
PI437322	3.5	TAN
PI437778	3.5	TAN
PI438322	3.5	TAN
PI438505	3.5	TAN
PI442027	3.5	TAN
PI458132	3.5	TAN
PI468376	3.5	TAN
PI468966	3.5	TAN
PI468967	3.5	TAN
PI468968	3.5	TAN
PI471934	3.5	TAN
PI476880	3.5	TAN
PI476891	3.5	TAN
PI483251	3.5	TAN
PI486329	3.5	TAN
PI486331	3.5	TAN
PI495019	3.5	TAN
PI495020	3.5	TAN
PI497966	3.5	TAN
PI506477	3.5	TAN
PI506514	3.5	TAN
PI506523	3.5	TAN
PI506675	3.5	TAN
PI506785	3.5	TAN
PI506924	3.5	TAN
PI507013	3.5	TAN
PI507069	3.5	TAN
PI507098	3.5	TAN
PI507166	3.5	TAN
PI507247	3.5	TAN
PI507276	3.5	TAN
PI507371	3.5	TAN
PI507424	3.5	TAN
PI507522	3.5	TAN
PI532471	3.5	TAN
PI547875	3.5	TAN
PI548362	3.5	TAN
PI548493	3.5	TAN
PI548667	3.5	TAN
PI561229	3.5	TAN
PI561237	3.5	TAN
PI561238	3.5	TAN
PI561239	3.5	TAN
PI561273	3.5	TAN
PI561275	3.5	TAN
PI566957	3.5	TAN
PI567008	3.5	TAN
PI567239	3.5	TAN
PI567287	3.5	TAN
PI567334	3.5	TAN
PI567400	3.5	TAN
PI567576	3.5	TAN
PI567608	3.5	TAN
PI567616	3.5	TAN
PI567625	3.5	TAN
PI567670	3.5	TAN
PI567724	3.5	TAN
PI567725	3.5	TAN
PI567741	3.5	TAN
PI159923A	3.5	TAN
PI361071B	3.5	TAN
PI407814-1	3.5	TAN
PI407962-1	3.5	TAN
PI408084A	3.5	TAN
PI424195A	3.5	TAN
PI424491A	3.5	TAN
PI437169B	3.5	TAN
PI438440-2	3.5	TAN
PI442012B	3.5	TAN
PI449456A	3.5	TAN
PI507442A	3.5	TAN
PI532441B	3.5	TAN
PI532462A	3.5	TAN
PI538386B	3.5	TAN
PI561282D	3.5	TAN
PI561296C	3.5	TAN
PI561350B	3.5	TAN
PI588043	3.5	TAN
PI588012	3.5	TAN
PI587958	3.5	TAN
PI587944	3.5	TAN
PI587798	3.5	TAN
PI587786	3.5	TAN
PI587640	3.5	TAN
PI205901A	3.5	TAN
PI567336A	3.5	TAN
PI567375A	3.5	TAN
PI567415A	3.5	TAN
PI567425B	3.5	TAN
PI567614D	3.5	TAN
PI567618A	3.5	TAN
PI567632B	3.5	TAN
PI567648B	3.5	TAN
PI567767C	3.5	TAN
PI574479B	3.5	TAN
PI306704A	3.5	TAN
PI307882D	3.5	TAN
PI374188A	3.5	TAN
PI592906	3.5	TAN
PI592942	3.5	TAN
PI592953	3.5	TAN
PI593975	3.5	TAN
PI593982	3.5	TAN
PI594283	3.5	TAN
PI594526	3.5	TAN
PI594528	3.5	TAN
PI594435	3.5	TAN
PI594450	3.5	TAN
PI594597	3.5	TAN
PI594689	3.5	TAN
PI594779	3.5	TAN
PI594851	3.5	TAN
PI594884	3.5	TAN
PI587585A	3.5	TAN
PI587630A	3.5	TAN
PI587902B	3.5	TAN
PI587911C	3.5	TAN
PI587987A	3.5	TAN
PI587788B	3.5	TAN
PI587595C	3.5	TAN
PI587839B	3.5	TAN
PI587887B	3.5	TAN
PI587767A	3.5	TAN
PI587911B	3.5	TAN
PI587998E	3.5	TAN
PI588021A	3.5	TAN
PI588027B	3.5	TAN
PI587604B	3.5	TAN
PI587992G	3.5	TAN
PI587998D	3.5	TAN
PI597429	3.5	TAN
PI603371	3.5	TAN
PI603442	3.5	TAN
PI603494	3.5	TAN
PI603596	3.5	TAN
PI603654	3.5	TAN
PI603722	3.5	TAN
PI605872	3.5	TAN
PI605889	3.5	TAN
PI606368	3.5	TAN
PI606370	3.5	TAN
PI606376	3.5	TAN
PI606377	3.5	TAN
PI606393	3.5	TAN
PI606403	3.5	TAN
PI594618A	3.5	TAN
PI594660A	3.5	TAN
PI594745B	3.5	TAN
PI594852A	3.5	TAN
PI597411A	3.5	TAN
PI597427B	3.5	TAN
PI597440C	3.5	TAN
PI612725	3.5	TAN
PI612741	3.5	TAN
PI612743	3.5	TAN
PI612748	3.5	TAN
PI612752	3.5	TAN
PI603599A	3.5	TAN
PI603458A	3.5	TAN
PI603698G	3.5	TAN
PI603915D	3.5	TAN
PI603455B	3.5	TAN
PI603751A	3.5	TAN
PI605786A	3.5	TAN
PI605786B	3.5	TAN
PI605826D	3.5	TAN
PI605827B	3.5	TAN
PI605830B	3.5	TAN
PI605831B	3.5	TAN
PI605840A	3.5	TAN
PI605842B	3.5	TAN
PI605884D	3.5	TAN
PI605884E	3.5	TAN
PI605885A	3.5	TAN
PI605887B	3.5	TAN
PI605821B	3.5	TAN
PI606432B	3.5	TAN
PI605845B	3.5	TAN
PI628835	3.5	TAN
PI476936	3.6	TAN
PI587606E	3.6	TAN
PI597386	3.6	TAN
PI598124	3.6	TAN
PI605871C	3.6	TAN
PI68423	3.7	TAN
PI68564	3.7	TAN
PI70456	3.7	TAN
PI86053	3.7	TAN
PI87047	3.7	TAN
PI91343	3.7	TAN
PI95853	3.7	TAN
PI153242	3.7	TAN
PI153243	3.7	TAN
PI153315	3.7	TAN
PI153316	3.7	TAN
PI157421	3.7	TAN
PI171432	3.7	TAN
PI181542	3.7	TAN
PI187152	3.7	TAN
PI189860	3.7	TAN
PI189883	3.7	TAN
PI189894	3.7	TAN
PI189944	3.7	TAN
PI192870	3.7	TAN
PI200464	3.7	TAN
PI210353	3.7	TAN
PI243533	3.7	TAN
PI248398	3.7	TAN
PI261271	3.7	TAN
PI261473	3.7	TAN
PI290127	3.7	TAN
PI290154	3.7	TAN
PI290157	3.7	TAN
PI297501	3.7	TAN
PI304218	3.7	TAN
PI326579	3.7	TAN
PI341257	3.7	TAN
PI341264	3.7	TAN
PI346298	3.7	TAN
PI346300	3.7	TAN
PI347551	3.7	TAN
PI360846	3.7	TAN
PI360958	3.7	TAN
PI371609	3.7	TAN
PI371612	3.7	TAN
PI372412	3.7	TAN
PI372414	3.7	TAN
PI372417	3.7	TAN
PI374178	3.7	TAN
PI381660	3.7	TAN
PI398267	3.7	TAN
PI398299	3.7	TAN
PI398400	3.7	TAN
PI398571	3.7	TAN
PI398659	3.7	TAN
PI398694	3.7	TAN
PI398756	3.7	TAN
PI398843	3.7	TAN
PI398863	3.7	TAN
PI398930	3.7	TAN
PI398975	3.7	TAN
PI404174	3.7	TAN
PI407717	3.7	TAN
PI407768	3.7	TAN
PI407775	3.7	TAN
PI407804	3.7	TAN
PI407840	3.7	TAN
PI407857	3.7	TAN
PI407929	3.7	TAN
PI408053	3.7	TAN
PI408164	3.7	TAN
PI408179	3.7	TAN
PI408322	3.7	TAN
PI416803	3.7	TAN
PI416804	3.7	TAN
PI416852	3.7	TAN
PI416854	3.7	TAN
PI417220	3.7	TAN
PI417289	3.7	TAN
PI417434	3.7	TAN
PI417464	3.7	TAN
PI417466	3.7	TAN
PI417468	3.7	TAN
PI417470	3.7	TAN
PI417491	3.7	TAN
PI417556	3.7	TAN
PI417576	3.7	TAN
PI423768	3.7	TAN
PI423805	3.7	TAN
PI423822	3.7	TAN
PI423848	3.7	TAN
PI423954	3.7	TAN
PI423977	3.7	TAN
PI424175	3.7	TAN
PI424201	3.7	TAN
PI424211	3.7	TAN
PI424261	3.7	TAN
PI424319	3.7	TAN
PI424339	3.7	TAN
PI424353	3.7	TAN
PI424374	3.7	TAN
PI424383	3.7	TAN
PI424400	3.7	TAN
PI424403	3.7	TAN
PI424425	3.7	TAN
PI424435	3.7	TAN
PI424479	3.7	TAN
PI424561	3.7	TAN
PI424567	3.7	TAN
PI427136	3.7	TAN
PI429330	3.7	TAN
PI430595	3.7	TAN
PI436612	3.7	TAN
PI437102	3.7	TAN
PI437198	3.7	TAN
PI437235	3.7	TAN
PI437236	3.7	TAN
PI437258	3.7	TAN
PI437305	3.7	TAN
PI437328	3.7	TAN
PI437369	3.7	TAN
PI437421	3.7	TAN
PI437472	3.7	TAN
PI437486	3.7	TAN
PI437487	3.7	TAN
PI437530	3.7	TAN
PI437542	3.7	TAN
PI437556	3.7	TAN
PI437564	3.7	TAN
PI437653	3.7	TAN
PI437659	3.7	TAN
PI437677	3.7	TAN
PI437748	3.7	TAN
PI437755	3.7	TAN
PI437758	3.7	TAN
PI437782	3.7	TAN
PI437819	3.7	TAN
PI437850	3.7	TAN
PI437980	3.7	TAN
PI438045	3.7	TAN
PI438054	3.7	TAN
PI438062	3.7	TAN
PI438077	3.7	TAN
PI438195	3.7	TAN
PI438197	3.7	TAN
PI438200	3.7	TAN
PI438206	3.7	TAN
PI438235	3.7	TAN
PI438251	3.7	TAN
PI438276	3.7	TAN
PI438433	3.7	TAN
PI438461	3.7	TAN
PI438465	3.7	TAN
PI438470	3.7	TAN
PI445836	3.7	TAN
PI458160	3.7	TAN
PI458276	3.7	TAN
PI476914	3.7	TAN
PI479742	3.7	TAN
PI499957	3.7	TAN
PI504486	3.7	TAN
PI504494	3.7	TAN
PI506482	3.7	TAN
PI506525	3.7	TAN
PI506747	3.7	TAN
PI506896	3.7	TAN
PI507364	3.7	TAN
PI507386	3.7	TAN
PI507449	3.7	TAN
PI507541	3.7	TAN
PI507714	3.7	TAN
PI518722	3.7	TAN
PI532437	3.7	TAN
PI532445	3.7	TAN
PI532457	3.7	TAN
PI538376	3.7	TAN
PI538383	3.7	TAN
PI538409	3.7	TAN
PI561310	3.7	TAN
PI561336	3.7	TAN
PI561369	3.7	TAN
PI567240	3.7	TAN
PI567244	3.7	TAN
PI567286	3.7	TAN
PI567304	3.7	TAN
PI567327	3.7	TAN
PI567385	3.7	TAN
PI567526	3.7	TAN
PI567527	3.7	TAN
PI567547	3.7	TAN
PI567690	3.7	TAN
PI567703	3.7	TAN
PI578360	3.7	TAN
PI578364	3.7	TAN
PI578486	3.7	TAN
PI54608-4	3.7	TAN
PI85009-1	3.7	TAN
PI253652A	3.7	TAN
PI273483A	3.7	TAN
PI347552B	3.7	TAN
PI347552A	3.7	TAN
PI358321A	3.7	TAN
PI361085A	3.7	TAN
PI361088A	3.7	TAN
PI372404C	3.7	TAN
PI378680E	3.7	TAN
PI407805D	3.7	TAN
PI407874-1	3.7	TAN
PI407903B	3.7	TAN
PI407961-1	3.7	TAN
PI407988B	3.7	TAN
PI408032A	3.7	TAN
PI408084C	3.7	TAN
PI408138A	3.7	TAN
PI408167A	3.7	TAN
PI408180-2	3.7	TAN
PI408265C	3.7	TAN
PI408285C	3.7	TAN
PI417040A	3.7	TAN
PI423736A	3.7	TAN
PI423769A	3.7	TAN
PI423796B	3.7	TAN
PI423837B	3.7	TAN
PI423930A	3.7	TAN
PI424255A	3.7	TAN
PI424300B	3.7	TAN
PI424348B	3.7	TAN
PI424370A	3.7	TAN
PI424472B	3.7	TAN
PI424487B	3.7	TAN
PI424504A	3.7	TAN
PI424569B	3.7	TAN
PI424569A	3.7	TAN
PI437105B	3.7	TAN
PI437168C	3.7	TAN
PI437260A	3.7	TAN
PI437462A	3.7	TAN
PI437716A	3.7	TAN
PI437847B	3.7	TAN
PI437887A	3.7	TAN
PI437902B	3.7	TAN
PI438055A	3.7	TAN
PI438112B	3.7	TAN
PI438259B	3.7	TAN
PI442012A	3.7	TAN
PI479718A	3.7	TAN
[truncated: 822 more rows]

## Sheet: S2
Table S2	List of significant marker associations for soybean rust resistance obtained using the imputed dataset with FarmCPU model. The SNP positions are with respect to Wm82.a2.v1 reference genome; significance threshold approximately 1 x 10^-8
SNP ID	Chromosome	Marker position (bp)	Reference allele	Alternate allele	Effect	p-value
G18_56472200	18	56472200	A	G	-0.3356	2.49683e-16
G10_4139404	10	4139404	C	A	0.177519	8.55605e-11
G08_41762674	8	41762674	C	G	-0.172707	1.43821e-09
G03_3695095	3	3695095	A	G	-0.127111	1.92581e-09
G03_3112916	3	3112916	G	A	-0.265434	4.894e-09
G18_49673204	18	49673204	T	G	0.195486	7.00297e-09
Gm02_7135106	2	7135106	G	A	-0.149942	7.52629e-09
G08_46766599	8	46766599	G	A	0.195779	8.56681e-09
G15_14552132	15	14552132	T	G	-0.132863	1.33279e-08
G09_42790738	9	42790738	A	G	-0.149196	1.86317e-08
G13_29973410	13	29973410	G	A	-0.204826	2.7856e-08
G15_14552112	15	14552112	A	G	4.92152	3.08946e-08

## Sheet: S3
Table S3: Linkage disequilibrium structures within a 200kb region around the GWAS-SNP Gm18_56100116 defined using the Solid Spine definition implemented in LDBlockShow v1.40
Chromosome	Start	End	SNPNumber	TagSNPList
glyma.Wm82.gnm2.Gm18	56098885	56123124	101	56098885,56101295,56108162
glyma.Wm82.gnm2.Gm18	56123205	56132578	56	56123205,56125043,56126954
glyma.Wm82.gnm2.Gm18	56133366	56136622	4	56133366
glyma.Wm82.gnm2.Gm18	56136810	56136901	2	56136810
glyma.Wm82.gnm2.Gm18	56137148	56137895	6	56137148
glyma.Wm82.gnm2.Gm18	56137941	56147864	49	56137941,56137949,56139858,56144514
glyma.Wm82.gnm2.Gm18	56148088	56148233	4	56148088
glyma.Wm82.gnm2.Gm18	56148430	56154836	64	56148430,56149609,56153421
glyma.Wm82.gnm2.Gm18	56155583	56162686	13	56155583,56159737
glyma.Wm82.gnm2.Gm18	56163590	56168348	33	56163590,56164988
glyma.Wm82.gnm2.Gm18	56168399	56169093	6	56168399
glyma.Wm82.gnm2.Gm18	56169306	56170481	8	56169306,56169603
glyma.Wm82.gnm2.Gm18	56170512	56170794	4	56170512
glyma.Wm82.gnm2.Gm18	56170819	56171074	3	56170819
glyma.Wm82.gnm2.Gm18	56171168	56171611	6	56171168
glyma.Wm82.gnm2.Gm18	56172719	56172897	8	56172719
glyma.Wm82.gnm2.Gm18	56173924	56174178	2	56173924
glyma.Wm82.gnm2.Gm18	56174277	56174392	3	56174277
glyma.Wm82.gnm2.Gm18	56174583	56186160	57	56174583,56179626,56183105
glyma.Wm82.gnm2.Gm18	56186166	56187260	16	56186166,56186208,56186650
glyma.Wm82.gnm2.Gm18	56188096	56188313	4	56188096
glyma.Wm82.gnm2.Gm18	56188462	56206513	98	56188462,56191723,56197473
glyma.Wm82.gnm2.Gm18	56206651	56210857	51	56206651,56209889
glyma.Wm82.gnm2.Gm18	56210860	56218051	34	56210860,56213811
glyma.Wm82.gnm2.Gm18	56219127	56219408	4	56219127
glyma.Wm82.gnm2.Gm18	56219836	56219848	2	56219836
glyma.Wm82.gnm2.Gm18	56220633	56221272	4	56220633
glyma.Wm82.gnm2.Gm18	56221486	56224954	7	56221486
glyma.Wm82.gnm2.Gm18	56225179	56225264	4	56225179
glyma.Wm82.gnm2.Gm18	56225329	56225427	3	56225329
glyma.Wm82.gnm2.Gm18	56227113	56227441	7	56227113
glyma.Wm82.gnm2.Gm18	56227949	56230891	4	56227949
glyma.Wm82.gnm2.Gm18	56272477	56295979	88	56272477,56278652,56283278
glyma.Wm82.gnm2.Gm18	56296033	56296935	6	56296033

## Sheet: S4
Table S4:	Pairwise linkage disequilibrium (R^2) between the lead GWAS SNP (Chromosome 13: 29,973,410) and other SNPs within a 360 kb region, obtained using PLINK v1.9
SNP_A	SNP_B	R^2
29969164	29973410	1
29969598	29973410	1
29973428	29973410	1
29973606	29973410	1
29974842	29973410	1
29974887	29973410	1
29975167	29973410	1
29975293	29973410	1
29975301	29973410	1
29975556	29973410	1
29977151	29973410	1
29977759	29973410	1
29972248	29973410	0.966021
29972277	29973410	0.966021
29973810	29973410	0.966021
29974565	29973410	0.966021
29974681	29973410	0.966021
29974914	29973410	0.966021
29976016	29973410	0.966021
29978412	29973410	0.966021
29980588	29973410	0.966021
29980589	29973410	0.966021
29980655	29973410	0.966021
29984944	29973410	0.966021
29975897	29973410	0.821318
29975917	29973410	0.821318
29975961	29973410	0.821318
29976261	29973410	0.821318
30027444	29973410	0.810821
30080963	29973410	0.752998
29959387	29973410	0.740051
29969437	29973410	0.687792
29981437	29973410	0.585704
29984266	29973410	0.585704
29984268	29973410	0.585704
29977069	29973410	0.57658
29985843	29973410	0.547566
29986246	29973410	0.547566
29985613	29973410	0.520554
30028874	29973410	0.504238
29938676	29973410	0.491925
29986241	29973410	0.471762
29986243	29973410	0.471762
29986268	29973410	0.471762
29986279	29973410	0.471762
29986092	29973410	0.449654
29988279	29973410	0.449654
30156233	29973410	0.444077
30010864	29973410	0.431448
29959186	29973410	0.422781
29894622	29973410	0.413991
29917804	29973410	0.413991
29919586	29973410	0.413991
30095716	29973410	0.413991
30095835	29973410	0.413991
30096021	29973410	0.413991
30096363	29973410	0.413991
30099529	29973410	0.413991
30099700	29973410	0.413991
30099810	29973410	0.413991
30106612	29973410	0.413991
30108050	29973410	0.413991
30116173	29973410	0.413991
30118667	29973410	0.413991
30123144	29973410	0.413991
30126209	29973410	0.413991
30141833	29973410	0.413991
30142010	29973410	0.413991
30145469	29973410	0.413991
30147500	29973410	0.413991
30148069	29973410	0.413991
30028629	29973410	0.400401
30059985	29973410	0.398716
30062065	29973410	0.398716
30067651	29973410	0.398716
30074971	29973410	0.398716
30076337	29973410	0.398716
30076905	29973410	0.398716
30077091	29973410	0.398716
30079803	29973410	0.398716
30080991	29973410	0.398716
30081514	29973410	0.398716
30226370	29973410	0.398716
29918324	29973410	0.397117
29959403	29973410	0.397117
29960917	29973410	0.397117
29961112	29973410	0.397117
29961282	29973410	0.397117
30040947	29973410	0.392279
30040964	29973410	0.392279
30041018	29973410	0.392279
30020839	29973410	0.383642
30026684	29973410	0.383642
30027663	29973410	0.383642
30031477	29973410	0.383642
30043336	29973410	0.383642
29925055	29973410	0.353127
29925569	29973410	0.353127
30016306	29973410	0.353127
30121998	29973410	0.353127
30122816	29973410	0.353127
30149095	29973410	0.353127
30158592	29973410	0.353127
30160016	29973410	0.353127
30058924	29973410	0.34365
30069352	29973410	0.34365
30018147	29973410	0.336741
30024889	29973410	0.326526
30030328	29973410	0.326324
29964474	29973410	0.304666
29965385	29973410	0.304666
29965423	29973410	0.304666
29965591	29973410	0.304666
29965913	29973410	0.304666
29965936	29973410	0.304666
29922627	29973410	0.304328
29924062	29973410	0.304328
29924078	29973410	0.304328
29924555	29973410	0.304328
29924745	29973410	0.304328
29925153	29973410	0.304328
29925198	29973410	0.304328
29925428	29973410	0.304328
29925483	29973410	0.304328
29925489	29973410	0.304328
29925502	29973410	0.304328
29925536	29973410	0.304328
29925575	29973410	0.304328
29925725	29973410	0.304328
29925954	29973410	0.304328
29926012	29973410	0.304328
29926083	29973410	0.304328
29926088	29973410	0.304328
29926102	29973410	0.304328
29926144	29973410	0.304328
29926159	29973410	0.304328
29926237	29973410	0.304328
29926307	29973410	0.304328
30009489	29973410	0.304328
30059053	29973410	0.298765
29949447	29973410	0.279761
29957851	29973410	0.274378
30030349	29973410	0.272954
30039666	29973410	0.26973
29893399	29973410	0.264608
29955184	29973410	0.264382
29956378	29973410	0.264382
29957062	29973410	0.264382
29959042	29973410	0.264382
30099099	29973410	0.264382
29958010	29973410	0.262794
29958649	29973410	0.262794
29989852	29973410	0.259194
29949300	29973410	0.257227
30151340	29973410	0.255462
30151383	29973410	0.255462
30151516	29973410	0.255462
30152313	29973410	0.255462
30152368	29973410	0.255462
30152639	29973410	0.255462
30155098	29973410	0.249818
30160113	29973410	0.249818
30160114	29973410	0.249818
30161722	29973410	0.249818
30028979	29973410	0.246963
30058036	29973410	0.245535
30024871	29973410	0.243303
29980850	29973410	0.241138
30028887	29973410	0.240019
30067943	29973410	0.236
30001355	29973410	0.231126
30004375	29973410	0.231126
29893713	29973410	0.231002
30163006	29973410	0.230816
29957319	29973410	0.230307
30015630	29973410	0.230307
29961524	29973410	0.230209
30049153	29973410	0.229059
30049160	29973410	0.229059
29887387	29973410	0.22449
29891292	29973410	0.22449
29957854	29973410	0.223784
29933518	29973410	0.22162
29933527	29973410	0.22162
29935759	29973410	0.221517
29937714	29973410	0.221517
29938035	29973410	0.221517
29938077	29973410	0.221517
29938309	29973410	0.221517
29938342	29973410	0.221517
29938349	29973410	0.221517
29938484	29973410	0.221517
29938946	29973410	0.221517
29939081	29973410	0.221517
29939374	29973410	0.221517
29939584	29973410	0.221517
29939624	29973410	0.221517
29939790	29973410	0.221517
29940317	29973410	0.221517
29940483	29973410	0.221517
29940694	29973410	0.221517
29940737	29973410	0.221517
29940959	29973410	0.221517
29941562	29973410	0.221517
29941694	29973410	0.221517
29941707	29973410	0.221517
29941868	29973410	0.221517
29942120	29973410	0.221517
29942176	29973410	0.221517
29943957	29973410	0.221517
29944527	29973410	0.221517
29975916	29973410	0.221289
30151517	29973410	0.218021
30152960	29973410	0.218021
29995830	29973410	0.217597
30155334	29973410	0.216437
29957989	29973410	0.214373
29958059	29973410	0.214373
29958353	29973410	0.214373
29958610	29973410	0.214373
29958817	29973410	0.214373
29958971	29973410	0.214373
29938154	29973410	0.213127
29938249	29973410	0.213127
29938410	29973410	0.213127
29938698	29973410	0.213127
29939521	29973410	0.213127
29940119	29973410	0.213127
29940552	29973410	0.213127
29940692	29973410	0.213127
29940855	29973410	0.213127
29940897	29973410	0.213127
29940925	29973410	0.213127
29941081	29973410	0.213127
29941121	29973410	0.213127
29941387	29973410	0.213127
29941665	29973410	0.213127
29941798	29973410	0.213127
29941840	29973410	0.213127
29984533	29973410	0.211974
30154902	29973410	0.211105
30155745	29973410	0.211105
30157286	29973410	0.211105
30159620	29973410	0.211105
30160695	29973410	0.211105
30160874	29973410	0.211105
30162072	29973410	0.211105
30162609	29973410	0.211105
30163429	29973410	0.211105
30157326	29973410	0.209622
30055775	29973410	0.209536
30152497	29973410	0.208498
30152407	29973410	0.204636
30228239	29973410	0.203429
30228676	29973410	0.203429
30230452	29973410	0.203429
30231350	29973410	0.203429
30231794	29973410	0.203429
30232094	29973410	0.203429
30232872	29973410	0.203429
30233042	29973410	0.203429
30233343	29973410	0.203429
30233348	29973410	0.203429
30233728	29973410	0.203429
30234570	29973410	0.203429
30234900	29973410	0.203429
29895937	29973410	0.203032
29976649	29973410	0.203032
30057478	29973410	0.201362
30071862	29973410	0.201362
29891258	29973410	0.200936

## Sheet: S5
Table S5:	Manual subset of accessions, their disease severity scores from Miles et al. (2006) and lesion colour used for local haplotyping around Rpp1 locus
PI	Phenotype score	lesion colour
PI437663	1.5	RB
PI291309C	2	RB
PI588000	2.5	RB
PI549077	2.6	RB
PI438495	2.7	RB
PI437661B	2.7	RB
PI437323	2.8	RB
PI549018	2.8	RB
PI69533	3	RB
PI475813A	3	RB
PI594470D	3	RB
PI594494A	3	RB
PI594510B	3	RB
PI612755	3.2	RB
PI303651	3.3	RB
PI594839A	3.3	RB
PI594839B	3.3	RB
PI475814	3.7	RB
PI592947	3.7	RB
PI599509	3.7	RB
PI594511B	3.7	RB
PI594510A	4	RB
PI391577	4.3	RB
PI592935	3.5	RB
PI437653	3.7	TAN
PI603746	3.7	TAN
PI603594	3.7	TAN
PI430595	3.7	TAN
PI587696	3.7	TAN
PI592914	3.7	TAN
PI603487B	3.7	TAN
PI603753B	3.7	TAN
PI606409	3.7	TAN
PI587692A	3.7	TAN
PI594633	3.7	TAN
PI567690	3.7	TAN
PI587788A	3.7	TAN
PI594639	3.7	TAN
PI594753B	3.7	TAN
PI594904	3.7	TAN
PI606412	3.7	TAN
PI381660	3.7	TAN
PI587625A	3.7	TAN
PI605818A	4	TAN
PI594662B	4	TAN
PI587585B	4	TAN
PI340899	4	TAN
PI603761	4	TAN
PI587785	4	TAN
PI567696B	4	TAN
PI594662A	4	TAN
PI587822B	4	TAN
PI587857	4	TAN
PI587612B	4	TAN
PI594397B	4	TAN
PI587825A	4	TAN
PI567695	4.3	TAN
PI587793	4.3	TAN
PI567688A	4.3	TAN
PI587825B	4.3	TAN
PI603485	4.3	TAN
PI612731	4.3	TAN
PI578365	4.5	TAN
PI587684A	4.5	TAN
PI159925	5	TAN
PI567634	5	TAN
PI592928	5	TAN

## Sheet: S6
Table S6 : Variant information obtained from local haplotyping around Gm18_56100116 with the whole population including resistant (RB) and susceptible (TAN) individuals implemented in crosshap v1.4.0 Marsh et al., 2023 -
ID - SNP ID, POS - SNP position, MGs - marker groups, ref - reference allele, alt - alternate allele, het - heterozygous
phenodiff - phenotypic difference between individuals having the alternate allele for the MG with those who have the reference allele, AltAF - alternate allele frequency, meanr2 - mean linkage correlation
ID	POS	MGs	ref	alt	het	phenodiff	AltAF	meanr2
Gm18_56098845	56098845	MG7	2711	100	3	0.045325	0.0360697	0.851233
Gm18_56098885	56098885	0	1454	1343	17	-0.100867	0.480277	0.142954
Gm18_56098918	56098918	0	2177	618	19	-0.0866738	0.222992	0.0603904
Gm18_56098988	56098988	0	1452	1347	15	-0.101967	0.481343	0.143286
Gm18_56099024	56099024	0	2086	706	22	-0.0544416	0.254797	0.0806059
Gm18_56099067	56099067	0	1452	1345	17	-0.101639	0.480988	0.143279
Gm18_56099106	56099106	0	1452	1347	15	-0.101967	0.481343	0.143286
Gm18_56099115	56099115	0	2085	707	22	-0.0540056	0.255153	0.0806828
Gm18_56099221	56099221	0	1811	985	18	-0.0578443	0.353234	0.144189
Gm18_56099245	56099245	0	2243	564	7	-0.145267	0.20167	0.112624
Gm18_56099557	56099557	0	2329	475	10	-0.181571	0.170576	0.0630801
Gm18_56100116	56100116	0	2611	180	23	-0.448755	0.0680526	0.0459302
Gm18_56100390	56100390	0	2367	437	10	-0.170713	0.157072	0.0999929
Gm18_56100437	56100437	0	2367	437	10	-0.170713	0.157072	0.0999929
Gm18_56101202	56101202	0	2123	672	19	-0.0739331	0.242182	0.098397
Gm18_56101295	56101295	0	1774	1022	18	-0.145767	0.366382	0.0965501
Gm18_56102697	56102697	0	1395	1402	17	-0.124995	0.501244	0.148052
Gm18_56102984	56102984	0	2059	741	14	-0.223946	0.265814	0.0684858
Gm18_56106288	56106288	0	2277	521	16	-0.126297	0.187989	0.0632557
Gm18_56107037	56107037	0	2589	221	4	0.0136503	0.0792466	0.0877765
Gm18_56107564	56107564	0	2613	198	3	0.0138266	0.0708955	0.0933169
Gm18_56107584	56107584	MG6	2562	246	6	0.116378	0.0884861	0.89488
Gm18_56107682	56107682	0	2165	631	18	-0.0734959	0.227434	0.093814
Gm18_56108162	56108162	0	1965	828	21	-0.0585736	0.297974	0.106419
Gm18_56108251	56108251	0	1963	830	21	-0.0568553	0.298685	0.106174
Gm18_56109064	56109064	MG6	2561	246	7	0.116549	0.0886638	0.893987
Gm18_56109224	56109224	0	1922	871	21	-0.050483	0.313255	0.0952754
Gm18_56109298	56109298	0	1881	911	22	-0.0370303	0.327647	0.0995854
Gm18_56109309	56109309	0	1622	1172	20	-0.150756	0.420043	0.112607
Gm18_56109375	56109375	MG6	2566	242	6	0.110826	0.0870647	0.893233
Gm18_56109469	56109469	0	2343	450	21	-0.159978	0.163646	0.0694034
Gm18_56109681	56109681	0	2258	536	20	-0.295559	0.19403	0.065841
Gm18_56109937	56109937	MG6	2562	246	6	0.116378	0.0884861	0.89488
Gm18_56110536	56110536	0	2328	469	17	0.0646741	0.169687	0.139817
Gm18_56110672	56110672	MG4	2298	496	20	0.0569963	0.179815	0.934865
Gm18_56110814	56110814	0	2601	209	4	-0.0163417	0.0749822	0.0905458
Gm18_56111272	56111272	MG3	1886	903	25	-0.0581865	0.325338	0.867687
Gm18_56111518	56111518	MG3	1848	938	28	-0.047216	0.338308	0.829253
Gm18_56111534	56111534	MG3	1859	927	28	-0.0512146	0.334399	0.814369
Gm18_56111639	56111639	0	1434	1362	18	-0.142839	0.487207	0.151018
Gm18_56111655	56111655	MG3	1813	975	26	-0.0524927	0.351102	0.812679
Gm18_56111792	56111792	MG4	2285	514	15	0.0561288	0.185323	0.971285
Gm18_56111811	56111811	MG3	1993	804	17	-0.0694771	0.288735	0.901884
Gm18_56111827	56111827	MG4	2285	514	15	0.0561288	0.185323	0.971285
Gm18_56111835	56111835	MG4	2285	514	15	0.0561288	0.185323	0.971285
Gm18_56111852	56111852	MG4	2283	514	17	0.0558996	0.185679	0.970212
Gm18_56111857	56111857	MG3	1986	810	18	-0.0699455	0.291045	0.903275
Gm18_56111872	56111872	MG4	2285	514	15	0.0561288	0.185323	0.971285
Gm18_56111910	56111910	MG4	2353	450	11	0.0785537	0.161869	0.837554
Gm18_56111921	56111921	MG4	2286	514	14	0.0565207	0.185146	0.968932
Gm18_56112174	56112174	MG3	1855	933	26	-0.0561596	0.336176	0.857915
Gm18_56112256	56112256	MG3	1994	803	17	-0.0690551	0.28838	0.900456
Gm18_56112453	56112453	MG3	1881	910	23	-0.059016	0.32747	0.879263
Gm18_56112473	56112473	MG4	2285	515	14	0.0555119	0.185501	0.971504
Gm18_56112487	56112487	MG3	1982	792	40	-0.0918989	0.288557	0.833811
Gm18_56112525	56112525	MG4	2286	513	15	0.0592493	0.184968	0.964845
Gm18_56112699	56112699	MG3	1971	824	19	-0.0796859	0.296198	0.871849
Gm18_56112902	56112902	MG4	2285	515	14	0.0555119	0.185501	0.971504
Gm18_56113006	56113006	MG3	1988	808	18	-0.0686996	0.290334	0.904931
Gm18_56113011	56113011	MG4	2285	515	14	0.0555119	0.185501	0.971504
Gm18_56113055	56113055	MG3	1869	923	22	-0.0552128	0.331912	0.87385
Gm18_56113066	56113066	0	2613	198	3	0.0138266	0.0708955	0.0933169
Gm18_56113139	56113139	MG6	2563	245	6	0.118023	0.0881308	0.893647
Gm18_56113187	56113187	MG4	2299	502	13	0.0593357	0.180704	0.943804
Gm18_56113200	56113200	MG4	2286	514	14	0.0562432	0.185146	0.969536
Gm18_56113375	56113375	0	2360	445	9	0.0759974	0.159737	0.141543
Gm18_56114390	56114390	0	1412	1381	21	-0.138333	0.494492	0.162416
Gm18_56115014	56115014	MG4	2284	515	15	0.0553593	0.185679	0.963843
Gm18_56115055	56115055	MG3	1978	820	16	-0.0670835	0.294243	0.906301
Gm18_56115339	56115339	MG4	2280	517	17	0.0520708	0.186745	0.967301
Gm18_56115374	56115374	MG3	1980	816	18	-0.068952	0.293177	0.907174
Gm18_56115381	56115381	MG4	2278	520	16	0.0563958	0.187633	0.968737
Gm18_56115452	56115452	0	2490	309	15	0.0820166	0.112473	0.119074
Gm18_56115468	56115468	MG3	1979	818	17	-0.0697961	0.29371	0.906716
Gm18_56115499	56115499	MG4	2278	520	16	0.0563958	0.187633	0.968737
Gm18_56115554	56115554	MG4	2280	518	16	0.0543043	0.186923	0.965855
Gm18_56115577	56115577	MG3	1983	815	16	-0.0697514	0.292466	0.905937
Gm18_56115708	56115708	MG4	2278	520	16	0.0477963	0.187633	0.963198
Gm18_56115777	56115777	MG4	2278	520	16	0.0477963	0.187633	0.963198
Gm18_56115779	56115779	MG3	1979	819	16	-0.0702192	0.293888	0.905576
Gm18_56115831	56115831	0	1659	1132	23	-0.0488372	0.406361	0.125484
Gm18_56115878	56115878	MG3	1867	925	22	-0.055925	0.332623	0.873646
Gm18_56115909	56115909	MG3	1982	816	16	-0.0689602	0.292822	0.907227
Gm18_56115953	56115953	MG3	1867	925	22	-0.055925	0.332623	0.873646
Gm18_56115975	56115975	0	2613	198	3	0.0138266	0.0708955	0.0933169
Gm18_56116010	56116010	0	2613	198	3	0.0138266	0.0708955	0.0933169
Gm18_56116015	56116015	MG3	1852	939	23	-0.0597448	0.337775	0.857431
Gm18_56116042	56116042	0	2615	196	3	0.00871932	0.0701848	0.0940557
Gm18_56116118	56116118	0	2488	312	14	0.0776445	0.113362	0.118572
Gm18_56116160	56116160	MG3	1980	816	18	-0.0667023	0.293177	0.904488
Gm18_56116382	56116382	MG4	2274	526	14	0.0560427	0.18941	0.960194
Gm18_56121564	56121564	0	2199	596	19	0.0693587	0.215174	0.146946
Gm18_56121729	56121729	0	2202	601	11	0.0812015	0.215529	0.126642
Gm18_56121868	56121868	0	2204	598	12	0.0773675	0.214641	0.126064
Gm18_56121989	56121989	0	2059	738	17	0.069619	0.265281	0.139032
Gm18_56121990	56121990	0	2094	702	18	0.0635454	0.252665	0.13758
Gm18_56122016	56122016	0	2343	460	11	0.0765012	0.165423	0.14184
Gm18_56122106	56122106	0	2345	458	11	0.0742744	0.164712	0.142433
Gm18_56122112	56122112	0	2059	738	17	0.0709075	0.265281	0.139104
Gm18_56122190	56122190	0	2097	700	17	0.0658726	0.251777	0.1373
Gm18_56122268	56122268	0	2094	702	18	0.0635454	0.252665	0.13758
Gm18_56122311	56122311	MG2	1367	1430	17	-0.114644	0.511194	0.959162
Gm18_56122312	56122312	MG4	2237	561	16	0.0568994	0.202203	0.903774
Gm18_56122393	56122393	0	2404	396	14	-0.169905	0.143213	0.0723547
Gm18_56122395	56122395	0	2027	765	22	0.0660484	0.275764	0.135417
Gm18_56122995	56122995	0	2707	102	5	0.0461089	0.0371358	0.031428
Gm18_56123036	56123036	0	2345	458	11	0.0747963	0.164712	0.141922
Gm18_56123124	56123124	MG2	1356	1439	19	-0.127821	0.514748	0.967016
Gm18_56123205	56123205	0	2051	744	19	0.0766043	0.267768	0.139093
Gm18_56123392	56123392	0	2659	146	9	0.0661542	0.0534826	0.030641
Gm18_56123404	56123404	0	1982	806	26	0.077062	0.291045	0.142512
Gm18_56123440	56123440	0	2468	332	14	-0.19223	0.120469	0.0772306
Gm18_56123470	56123470	0	1984	806	24	0.0753179	0.290689	0.142485
Gm18_56123490	56123490	MG4	2230	566	18	0.06131	0.204335	0.888564
Gm18_56123516	56123516	MG2	1360	1437	17	-0.128419	0.513682	0.968416
Gm18_56123563	56123563	MG4	2247	550	17	0.0597674	0.198472	0.889079
Gm18_56123621	56123621	MG6	2563	245	6	0.122942	0.0881308	0.892427
Gm18_56123676	56123676	0	1944	846	24	0.0627878	0.304904	0.141775
Gm18_56123758	56123758	0	2034	755	25	0.0623975	0.272743	0.141944
Gm18_56123827	56123827	0	2034	755	25	0.0623975	0.272743	0.141944
Gm18_56124070	56124070	0	1944	847	23	0.0618234	0.305082	0.141619
Gm18_56124118	56124118	0	1946	844	24	0.0617615	0.304193	0.14144
Gm18_56124184	56124184	0	1944	846	24	0.0627878	0.304904	0.141775
Gm18_56124664	56124664	0	2226	569	19	-0.277785	0.205579	0.0691256
Gm18_56125033	56125033	0	2346	457	11	0.0725016	0.164357	0.142582
Gm18_56125043	56125043	0	1614	1178	22	-0.129944	0.42253	0.13917
Gm18_56125828	56125828	0	2228	568	18	-0.28147	0.205046	0.0681404
Gm18_56125832	56125832	0	2404	396	14	-0.169905	0.143213	0.0723547
Gm18_56125991	56125991	MG2	1384	1413	17	-0.13502	0.505153	0.933347
Gm18_56126043	56126043	MG2	1356	1442	16	-0.125813	0.515281	0.970288
Gm18_56126068	56126068	MG2	1356	1442	16	-0.125813	0.515281	0.970288
Gm18_56126074	56126074	0	2117	674	23	0.0611535	0.243603	0.14339
Gm18_56126081	56126081	0	2060	730	24	0.068799	0.263682	0.141954
Gm18_56126182	56126182	MG2	1436	1363	15	-0.130397	0.487029	0.914377
Gm18_56126187	56126187	MG2	1436	1363	15	-0.130397	0.487029	0.914377
Gm18_56126192	56126192	MG2	1436	1363	15	-0.130397	0.487029	0.914377
Gm18_56126194	56126194	0	2624	182	8	0.0566994	0.0660981	0.0892046
Gm18_56126214	56126214	MG2	1359	1438	17	-0.127485	0.514037	0.969405
Gm18_56126229	56126229	0	1461	1334	19	-0.126978	0.477434	0.156676
Gm18_56126255	56126255	MG2	1438	1360	16	-0.131841	0.486141	0.911857
Gm18_56126264	56126264	MG2	1439	1358	17	-0.132735	0.485608	0.910496
Gm18_56126266	56126266	MG2	1409	1387	18	-0.136699	0.496091	0.933231
Gm18_56126279	56126279	MG2	1434	1365	15	-0.129453	0.48774	0.916449
Gm18_56126349	56126349	0	2215	580	19	-0.265351	0.209488	0.0682038
Gm18_56126357	56126357	MG2	1395	1400	19	-0.116611	0.500888	0.941852
Gm18_56126366	56126366	MG2	1358	1440	16	-0.127597	0.51457	0.970127
Gm18_56126486	56126486	0	2212	583	19	-0.262866	0.210554	0.0686636
Gm18_56126534	56126534	MG2	1364	1434	16	-0.123783	0.512438	0.960622
Gm18_56126591	56126591	0	2175	621	18	0.0578968	0.223881	0.145149
Gm18_56126650	56126650	MG2	1356	1442	16	-0.125813	0.515281	0.970288
Gm18_56126796	56126796	MG2	1356	1442	16	-0.125813	0.515281	0.970288
Gm18_56126868	56126868	MG2	1356	1441	17	-0.125874	0.515103	0.970172
Gm18_56126913	56126913	0	2258	541	15	-0.283458	0.194918	0.0690982
Gm18_56126928	56126928	MG2	1356	1442	16	-0.125813	0.515281	0.970288
Gm18_56126954	56126954	0	1807	988	19	-0.0457956	0.354478	0.121503
Gm18_56127070	56127070	MG2	1356	1442	16	-0.125813	0.515281	0.970288
Gm18_56127104	56127104	MG2	1357	1440	17	-0.125908	0.514748	0.969635
Gm18_56127258	56127258	MG2	1358	1438	18	-0.125222	0.514215	0.967166
Gm18_56127446	56127446	MG2	1322	1469	23	-0.120508	0.526119	0.937141
Gm18_56127585	56127585	0	2419	381	14	0.0891123	0.137882	0.108191
Gm18_56127800	56127800	MG2	1356	1441	17	-0.125874	0.515103	0.970172
Gm18_56128233	56128233	MG2	1356	1442	16	-0.125813	0.515281	0.970288
Gm18_56128250	56128250	0	1675	1113	26	-0.0328131	0.400142	0.132378
Gm18_56128736	56128736	MG6	2565	242	7	0.115698	0.0872424	0.903605
Gm18_56128768	56128768	MG2	1353	1445	16	-0.124913	0.516347	0.96766
Gm18_56128800	56128800	MG2	1352	1445	17	-0.124793	0.516525	0.967404
Gm18_56129817	56129817	0	1596	1200	18	-0.166236	0.429638	0.111582
Gm18_56129837	56129837	MG2	1351	1447	16	-0.125419	0.517058	0.965076
Gm18_56132578	56132578	MG2	1352	1443	19	-0.126453	0.516169	0.96643
Gm18_56133366	56133366	0	2133	651	30	-0.0973945	0.236674	0.0734382
Gm18_56134528	56134528	0	2720	91	3	0.0782414	0.0328714	0.0324749
Gm18_56134593	56134593	0	2724	84	6	0.0396423	0.0309168	0.0181318
Gm18_56134606	56134606	MG6	2567	240	7	0.109937	0.0865316	0.906143
Gm18_56134835	56134835	0	2716	95	3	0.0599078	0.0342928	0.0321909
Gm18_56134927	56134927	0	2720	91	3	0.0782414	0.0328714	0.0324749
Gm18_56135274	56135274	0	1329	1466	19	-0.125215	0.524343	0.169175
Gm18_56135916	56135916	0	2713	98	3	0.0724302	0.0353589	0.0235441
Gm18_56136182	56136182	0	1325	1471	18	-0.123272	0.525942	0.169648
Gm18_56136506	56136506	0	2421	379	14	0.0863894	0.137171	0.110834
Gm18_56136622	56136622	0	1326	1471	17	-0.123244	0.525764	0.169467
Gm18_56136722	56136722	0	1968	821	25	-0.0783222	0.296198	0.0968056
Gm18_56136810	56136810	0	1773	1014	27	-0.0578832	0.365139	0.116635
Gm18_56136901	56136901	0	2202	585	27	-0.0192028	0.212687	0.0891089
Gm18_56137148	56137148	0	1748	1034	32	-0.128004	0.373134	0.106162
Gm18_56137606	56137606	0	2055	730	29	-0.0235583	0.26457	0.0968125
Gm18_56137611	56137611	0	2055	730	29	-0.0235583	0.26457	0.0968125
Gm18_56137737	56137737	0	1823	955	36	-0.127192	0.345771	0.101043
Gm18_56137863	56137863	0	1963	824	27	-0.0242622	0.297619	0.102306
Gm18_56137895	56137895	0	1808	973	33	-0.136475	0.351635	0.0963745
Gm18_56137941	56137941	0	2403	403	8	-0.208369	0.144634	0.101216
Gm18_56137949	56137949	0	2090	693	31	-0.0928078	0.251777	0.074588
Gm18_56138059	56138059	0	2716	94	4	0.021051	0.0341151	0.0312522
Gm18_56138060	56138060	0	2716	94	4	0.021051	0.0341151	0.0312522
Gm18_56138108	56138108	0	1396	1393	25	-0.117237	0.499467	0.155346
Gm18_56138580	56138580	0	2610	197	7	0.0126164	0.0712509	0.094964
Gm18_56139089	56139089	0	2240	562	12	-0.132873	0.201848	0.10167
Gm18_56139171	56139171	0	2206	596	12	-0.13552	0.21393	0.104371
Gm18_56139204	56139204	0	2546	256	12	-0.0206792	0.0931059	0.0886018
Gm18_56139221	56139221	0	2720	91	3	0.145429	0.0328714	0.0225803
Gm18_56139603	56139603	0	2348	456	10	-0.162374	0.163824	0.0960985
Gm18_56139669	56139669	0	2219	570	25	0.0625626	0.207001	0.114434
Gm18_56139671	56139671	0	2470	336	8	-0.216685	0.120824	0.1034
Gm18_56139858	56139858	0	2378	421	15	0.0207888	0.152274	0.0832269
Gm18_56139896	56139896	0	2419	375	20	-0.170093	0.136816	0.0755075
Gm18_56139928	56139928	0	2547	257	10	-0.0176669	0.0931059	0.0884754
Gm18_56139963	56139963	0	2378	422	14	0.0200993	0.152452	0.0831786
Gm18_56140018	56140018	0	2547	256	11	-0.00104029	0.0929282	0.0885839
Gm18_56140138	56140138	MG6	2565	241	8	0.108459	0.0870647	0.902456
Gm18_56140140	56140140	0	2379	421	14	0.0189455	0.152097	0.083244
Gm18_56140165	56140165	0	2379	421	14	0.0189455	0.152097	0.083244
Gm18_56140462	56140462	0	2224	577	13	-0.164592	0.207356	0.104758
Gm18_56140515	56140515	0	2223	578	13	-0.164111	0.207711	0.10478
Gm18_56140517	56140517	0	2223	578	13	-0.164111	0.207711	0.10478
Gm18_56140638	56140638	0	2192	608	14	-0.143835	0.21855	0.105325
Gm18_56140684	56140684	0	2280	523	11	-0.175025	0.187811	0.104916
Gm18_56140719	56140719	0	2192	609	13	-0.143278	0.218728	0.105274
Gm18_56140884	56140884	0	2522	280	12	0.0997714	0.101635	0.115509
Gm18_56140961	56140961	0	2522	280	12	0.0997714	0.101635	0.115509
Gm18_56140963	56140963	0	2232	571	11	-0.154385	0.204869	0.102662
Gm18_56141349	56141349	0	1327	1467	20	-0.117616	0.524876	0.169254
Gm18_56141611	56141611	0	1570	1224	20	-0.160731	0.438522	0.112916
Gm18_56141907	56141907	0	2361	429	24	-0.157833	0.156716	0.0710414
Gm18_56142094	56142094	0	1904	882	28	-0.185741	0.318408	0.0833027
Gm18_56142672	56142672	0	2521	283	10	0.131951	0.102345	0.114898
Gm18_56142746	56142746	0	2367	440	7	-0.160715	0.157605	0.101482
Gm18_56142748	56142748	0	2410	384	20	-0.166854	0.140014	0.0747067
Gm18_56142853	56142853	0	2367	441	6	-0.159892	0.157783	0.10138
Gm18_56143080	56143080	0	2367	441	6	-0.159892	0.157783	0.10138
Gm18_56143239	56143239	0	2367	441	6	-0.159892	0.157783	0.10138
Gm18_56143528	56143528	0	2385	410	19	0.123785	0.149076	0.108101
Gm18_56144306	56144306	0	1803	990	21	-0.0317765	0.355544	0.114148
Gm18_56144351	56144351	0	1734	1059	21	-0.0472108	0.380064	0.116222
Gm18_56144365	56144365	0	2291	502	21	-0.133934	0.182125	0.066701
Gm18_56144514	56144514	0	1544	1241	29	-0.134036	0.446162	0.126128
Gm18_56144594	56144594	0	2521	283	10	0.131951	0.102345	0.114898
Gm18_56144781	56144781	MG6	2565	241	8	0.108459	0.0870647	0.902456
Gm18_56144997	56144997	0	1841	951	22	-0.0327181	0.341862	0.108617
Gm18_56145424	56145424	0	1814	978	22	-0.0241127	0.351457	0.113524
Gm18_56145524	56145524	0	1814	978	22	-0.0241127	0.351457	0.113524
Gm18_56145629	56145629	0	2388	407	19	0.122005	0.14801	0.107803
Gm18_56145669	56145669	0	1779	1013	22	-0.0340881	0.363895	0.113956
Gm18_56145863	56145863	0	1870	919	25	-0.0111032	0.331023	0.107748
Gm18_56146088	56146088	0	2349	446	19	0.09682	0.161869	0.101611
Gm18_56146512	56146512	0	1830	958	26	-0.0203238	0.34506	0.108133
Gm18_56146610	56146610	0	2384	410	20	0.124392	0.149254	0.108079
Gm18_56146672	56146672	0	2353	435	26	-0.145457	0.159204	0.0708148
Gm18_56146947	56146947	0	2522	282	10	0.133438	0.10199	0.115032
Gm18_56147213	56147213	0	1670	1123	21	-0.0357592	0.402807	0.121808
Gm18_56147228	56147228	0	2067	724	23	-0.0916684	0.261372	0.0696285
Gm18_56147248	56147248	0	2068	721	25	-0.0923995	0.260661	0.0696193
Gm18_56147537	56147537	MG6	2564	242	8	0.0896394	0.08742	0.898395
Gm18_56147596	56147596	0	2485	316	13	0.0425483	0.114606	0.109905
Gm18_56147620	56147620	0	2485	316	13	0.0425483	0.114606	0.109905
Gm18_56147786	56147786	0	2209	576	29	0.0625871	0.209844	0.110826
Gm18_56147864	56147864	0	2425	371	18	-0.169553	0.135039	0.0769166
Gm18_56148088	56148088	0	1640	1139	35	-0.00678457	0.410981	0.132332
Gm18_56148094	56148094	0	1663	1115	36	-0.00642704	0.40263	0.130191
Gm18_56148116	56148116	0	1630	1150	34	-0.00801334	0.414712	0.133622
Gm18_56148233	56148233	0	2387	406	21	-0.149386	0.14801	0.0739599
Gm18_56148430	56148430	0	1967	816	31	0.0629728	0.295487	0.155143
Gm18_56148464	56148464	0	2023	760	31	0.0502103	0.275586	0.155484
Gm18_56148473	56148473	0	2023	760	31	0.0502103	0.275586	0.155484
Gm18_56148510	56148510	0	1739	1028	47	-0.136102	0.373667	0.0925063
Gm18_56148511	56148511	0	2144	648	22	0.0444905	0.234186	0.146922
Gm18_56148525	56148525	0	2104	689	21	0.0352652	0.248579	0.149339
Gm18_56148535	56148535	MG1	899	1885	30	-0.0778746	0.675195	0.892006
Gm18_56148612	56148612	MG6	2566	240	8	0.110107	0.0867093	0.905728
Gm18_56148615	56148615	0	2166	630	18	0.0376991	0.227079	0.146004
Gm18_56148624	56148624	0	2166	630	18	0.0376991	0.227079	0.146004
Gm18_56148809	56148809	0	2029	752	33	0.055089	0.273099	0.148024
Gm18_56148835	56148835	0	2011	771	32	0.0496477	0.279673	0.156222
Gm18_56149188	56149188	0	2706	105	3	-0.00232499	0.0378465	0.0318063
Gm18_56149363	56149363	0	2315	481	18	0.0876791	0.174129	0.137104
Gm18_56149386	56149386	0	2003	784	27	0.0594406	0.283404	0.156709
Gm18_56149439	56149439	0	2165	629	20	0.0380396	0.227079	0.146121
Gm18_56149510	56149510	0	2272	521	21	0.064709	0.188877	0.1459
Gm18_56149511	56149511	0	2272	521	21	0.064709	0.188877	0.1459
Gm18_56149542	56149542	0	2069	724	21	0.038065	0.261016	0.155658
Gm18_56149557	56149557	0	2279	516	19	0.0646117	0.186745	0.145811
Gm18_56149567	56149567	0	2279	516	19	0.0646117	0.186745	0.145811
Gm18_56149572	56149572	0	2057	734	23	0.0371007	0.264925	0.156023
Gm18_56149575	56149575	0	2057	734	23	0.0371007	0.264925	0.156023
Gm18_56149577	56149577	MG6	2583	225	6	0.10157	0.0810235	0.895627
Gm18_56149609	56149609	0	990	1789	35	-0.0883232	0.641969	0.131796
Gm18_56149668	56149668	0	1067	1703	44	-0.0693656	0.613006	0.121405
Gm18_56149683	56149683	0	2728	86	0	0.0501091	0.0305615	0.0293362
Gm18_56149697	56149697	0	2051	737	26	0.0469299	0.266525	0.156874
Gm18_56149747	56149747	0	2051	737	26	0.0469299	0.266525	0.156874
Gm18_56149748	56149748	0	2259	533	22	0.0702831	0.193319	0.145944
Gm18_56149762	56149762	0	1660	1109	45	-0.114911	0.402097	0.093857
Gm18_56149763	56149763	0	2610	196	8	0.0140668	0.0710732	0.0949664
Gm18_56149781	56149781	0	1660	1109	45	-0.114911	0.402097	0.093857
Gm18_56149798	56149798	0	2051	737	26	0.0469299	0.266525	0.156874
Gm18_56149807	56149807	0	1671	1097	46	-0.119702	0.39801	0.092778
Gm18_56149842	56149842	0	2261	533	20	0.0705118	0.192964	0.146028
Gm18_56149861	56149861	0	2054	736	24	0.0458766	0.265814	0.157018
Gm18_56150006	56150006	0	2726	86	2	0.0499104	0.0309168	0.0292292
Gm18_56150007	56150007	0	2051	735	28	0.0470804	0.266169	0.15686
Gm18_56150062	56150062	MG1	912	1868	34	-0.0781068	0.669865	0.898596
Gm18_56150195	56150195	0	2062	727	25	0.042647	0.262793	0.153178
Gm18_56150355	56150355	MG1	913	1866	35	-0.0760671	0.669332	0.89703
Gm18_56150356	56150356	MG1	913	1866	35	-0.0760671	0.669332	0.89703
Gm18_56150391	56150391	0	2259	534	21	0.0691054	0.193497	0.14595
Gm18_56150521	56150521	0	2259	534	21	0.0691054	0.193497	0.14595
Gm18_56150607	56150607	MG1	937	1841	36	-0.0775156	0.660625	0.863877
Gm18_56150622	56150622	0	2389	409	16	0.049382	0.148188	0.113865
Gm18_56150664	56150664	0	2048	740	26	0.0471535	0.267591	0.156891
Gm18_56150704	56150704	0	2050	739	25	0.0459777	0.267058	0.15688
Gm18_56150944	56150944	MG1	911	1869	34	-0.0764695	0.67022	0.899485
Gm18_56150983	56150983	MG1	911	1870	33	-0.0782331	0.670398	0.89973
Gm18_56150996	56150996	0	2387	412	15	0.0514295	0.149076	0.113857
Gm18_56151068	56151068	MG1	913	1868	33	-0.0788947	0.669687	0.897521
Gm18_56151199	56151199	0	1981	791	42	-0.114458	0.288557	0.0658963
Gm18_56151211	56151211	0	1981	791	42	-0.114458	0.288557	0.0658963
Gm18_56151307	56151307	0	2350	445	19	0.0550055	0.161514	0.111032
Gm18_56151565	56151565	0	2122	651	41	0.0158532	0.238628	0.0719648
Gm18_56152106	56152106	MG1	903	1874	37	-0.0943339	0.67253	0.882965
Gm18_56152145	56152145	MG1	887	1891	36	-0.0864429	0.678394	0.905147
Gm18_56152197	56152197	MG1	882	1897	35	-0.087412	0.680348	0.909653
Gm18_56152212	56152212	MG1	881	1898	35	-0.0884121	0.680704	0.910219
Gm18_56152344	56152344	MG1	925	1851	38	-0.0965071	0.664534	0.851581
Gm18_56153421	56153421	0	2204	584	26	0.00414937	0.212154	0.109973
Gm18_56153960	56153960	0	1507	1255	52	-0.0178757	0.455224	0.0846838
Gm18_56154138	56154138	0	1530	1230	54	-0.0282337	0.446695	0.0825468
Gm18_56154180	56154180	0	1496	1266	52	-0.0176604	0.459133	0.0850649
Gm18_56154228	56154228	0	1493	1266	55	-0.0169446	0.459666	0.0851226
Gm18_56154571	56154571	MG1	885	1893	36	-0.0909241	0.679104	0.906671
Gm18_56154836	56154836	0	1774	994	46	-0.0302021	0.361407	0.10037
Gm18_56154865	56154865	0	2121	672	21	-0.0700834	0.242537	0.146924
Gm18_56155583	56155583	0	1896	870	48	0.00627019	0.317697	0.0549394
Gm18_56157908	56157908	0	2329	468	17	-0.0997308	0.169332	0.105467
Gm18_56158120	56158120	0	2330	468	16	-0.102173	0.169154	0.106033
Gm18_56158776	56158776	0	2330	467	17	-0.103573	0.168977	0.105878
Gm18_56159083	56159083	0	2225	565	24	-0.0844574	0.205046	0.11119
Gm18_56159553	56159553	0	2326	470	18	-0.0991142	0.17022	0.105695
Gm18_56159624	56159624	0	2228	561	25	-0.0794959	0.203802	0.110735
Gm18_56159737	56159737	0	1658	1126	30	-0.108103	0.405473	0.161624
Gm18_56159873	56159873	0	2390	408	16	-0.0617132	0.147832	0.102166
Gm18_56160603	56160603	0	2571	233	10	-0.143283	0.0845771	0.0933773
Gm18_56161047	56161047	0	2209	591	14	-0.131877	0.212509	0.10793
Gm18_56162275	56162275	0	2572	232	10	-0.145859	0.0842217	0.093627
Gm18_56162592	56162592	MG6	2585	224	5	0.117087	0.0804904	0.894484
Gm18_56162686	56162686	0	2571	233	10	-0.143283	0.0845771	0.0933773
Gm18_56163117	56163117	0	2628	178	8	0.149764	0.0646766	0.0727971
Gm18_56163590	56163590	0	2385	413	16	-0.0560993	0.149609	0.0980153
Gm18_56163630	56163630	0	2343	454	17	-0.0470286	0.164357	0.0982048
Gm18_56163735	56163735	0	2118	669	27	-0.0999674	0.242537	0.101703
Gm18_56163763	56163763	0	2118	669	27	-0.0999674	0.242537	0.101703
Gm18_56164041	56164041	0	2112	678	24	-0.0951084	0.245203	0.105621
Gm18_56164121	56164121	0	2688	121	5	0.16671	0.0438877	0.079419
Gm18_56164160	56164160	0	2162	628	24	-0.108001	0.227434	0.101999
Gm18_56164216	56164216	0	2615	190	9	-0.00721244	0.0691187	0.0934031
Gm18_56164323	56164323	MG7	2695	117	2	0.0313211	0.0419332	0.922509
Gm18_56164371	56164371	0	1717	1068	29	-0.141746	0.384684	0.135354
Gm18_56164526	56164526	0	2127	661	26	-0.100953	0.239517	0.101198
Gm18_56164572	56164572	0	2130	659	25	-0.101339	0.238628	0.10127
Gm18_56164809	56164809	0	2569	228	17	0.0659114	0.0840441	0.060296
Gm18_56164952	56164952	0	1640	1148	26	-0.112091	0.41258	0.163968
Gm18_56164988	56164988	0	2165	622	27	-0.0162357	0.225835	0.101549
Gm18_56165099	56165099	0	1565	1221	28	-0.102898	0.438877	0.172517
Gm18_56165181	56165181	0	2170	618	26	-0.0160097	0.224236	0.101129
Gm18_56165284	56165284	0	2566	239	9	-0.117337	0.0865316	0.0638222
Gm18_56165285	56165285	0	2566	239	9	-0.117337	0.0865316	0.0638222
Gm18_56165406	56165406	0	2219	570	25	-0.0291123	0.207001	0.0979924
Gm18_56165641	56165641	MG7	2695	117	2	0.0313211	0.0419332	0.922509
Gm18_56165787	56165787	0	1940	842	32	-0.0566828	0.304904	0.134071
Gm18_56165816	56165816	0	1940	842	32	-0.0566828	0.304904	0.134071
Gm18_56165961	56165961	0	2166	623	25	-0.0745089	0.225835	0.099548
Gm18_56166104	56166104	0	1822	962	30	-0.0587918	0.347193	0.141942
Gm18_56166222	56166222	0	1873	912	29	-0.0532933	0.329247	0.139657
Gm18_56166378	56166378	0	1874	912	28	-0.0534066	0.329069	0.139614
Gm18_56166624	56166624	0	2598	205	11	0.0318973	0.0748045	0.0558443
Gm18_56166641	56166641	0	2543	261	10	-0.125924	0.0945274	0.086483
Gm18_56166843	56166843	0	1819	964	31	-0.0563544	0.348081	0.142057
Gm18_56167037	56167037	0	2356	437	21	-0.0671883	0.159026	0.0849867
Gm18_56167283	56167283	0	2708	103	3	0.196394	0.0371358	0.0755008
Gm18_56167558	56167558	0	1539	1244	31	-0.108533	0.447584	0.173396
Gm18_56167583	56167583	0	2482	314	18	-0.145597	0.114783	0.0779456
Gm18_56167613	56167613	0	1608	1172	34	-0.11419	0.42253	0.158746
Gm18_56167769	56167769	0	2597	208	9	0.112119	0.0755153	0.059365
Gm18_56167770	56167770	0	1611	1172	31	-0.113022	0.421997	0.161406
Gm18_56167933	56167933	0	1519	1259	36	-0.103131	0.453802	0.168828
Gm18_56168348	56168348	0	1524	1253	37	-0.0950937	0.451848	0.168342
Gm18_56168399	56168399	0	2202	600	12	-0.0499855	0.215352	0.139663
Gm18_56168512	56168512	0	2424	369	21	-0.120291	0.134861	0.0749047
Gm18_56168612	56168612	0	2350	439	25	-0.175544	0.160448	0.0702812
Gm18_56168671	56168671	0	2439	356	19	-0.126903	0.129886	0.0762294
Gm18_56168800	56168800	0	2536	257	21	0.00574943	0.0950604	0.079891
Gm18_56169093	56169093	0	1521	1258	35	-0.101524	0.453269	0.16862
Gm18_56169306	56169306	0	2263	517	34	0.0563996	0.189765	0.0950065
Gm18_56169319	56169319	0	2178	609	27	-0.194564	0.221215	0.0839147
Gm18_56169405	56169405	0	2225	565	24	-0.147397	0.205046	0.0820661
Gm18_56169531	56169531	0	2453	349	12	-0.0898376	0.126155	0.0901857
Gm18_56169603	56169603	0	1892	889	33	-0.1077	0.321784	0.121352
Gm18_56170017	56170017	0	2109	668	37	-0.114655	0.243959	0.0830485
Gm18_56170226	56170226	0	2122	655	37	-0.107441	0.239339	0.0825721
Gm18_56170481	56170481	0	2223	566	25	0.0355343	0.205579	0.0818199
Gm18_56170512	56170512	0	2270	516	28	0.0117039	0.188344	0.105287
Gm18_56170703	56170703	0	2270	516	28	0.0117039	0.188344	0.105287
Gm18_56170775	56170775	0	2267	518	29	0.0121462	0.189232	0.105295
Gm18_56170794	56170794	0	2267	518	29	0.0121462	0.189232	0.105295
Gm18_56170819	56170819	0	2180	599	35	-0.121622	0.219083	0.0768986
Gm18_56170861	56170861	0	2181	599	34	-0.121485	0.218905	0.0768555
Gm18_56170905	56170905	MG7	2695	117	2	0.0313211	0.0419332	0.922509
Gm18_56171074	56171074	0	2111	679	24	0.00806757	0.245558	0.103223
Gm18_56171168	56171168	0	1697	1082	35	-0.0497989	0.390725	0.164065
Gm18_56171255	56171255	0	1980	801	33	-0.0991108	0.290512	0.105546
Gm18_56171293	56171293	0	1837	943	34	-0.09931	0.341151	0.128531
Gm18_56171388	56171388	0	2593	211	10	-0.138967	0.0767591	0.0615328
Gm18_56171427	56171427	MG7	2683	128	3	-0.0182532	0.0460199	0.855593
Gm18_56171464	56171464	MG7	2683	128	3	-0.0182532	0.0460199	0.855593
Gm18_56171529	56171529	0	2679	133	2	0.227356	0.047619	0.0696165
Gm18_56171564	56171564	0	2183	602	29	-0.0695198	0.219083	0.0983513
Gm18_56171611	56171611	0	2185	600	29	-0.070656	0.218372	0.0982437
Gm18_56171728	56171728	0	1915	868	31	0.0658849	0.313966	0.0693901
Gm18_56171755	56171755	0	1470	1313	31	-0.0781394	0.472104	0.0767861
Gm18_56171786	56171786	0	2663	147	4	0.19964	0.0529495	0.0747135
Gm18_56172057	56172057	0	2579	224	11	0.109196	0.0815565	0.0544156
Gm18_56172719	56172719	0	2602	204	8	-0.0970765	0.0739161	0.06688
Gm18_56172720	56172720	0	2255	530	29	-0.00815463	0.193497	0.0827849
Gm18_56172765	56172765	0	2021	760	33	-0.024739	0.275942	0.117087
Gm18_56172791	56172791	0	2600	204	10	-0.0969065	0.0742715	0.0669158
Gm18_56172810	56172810	0	2019	759	36	-0.0346822	0.276119	0.117278
Gm18_56172834	56172834	0	2288	499	27	0.00635335	0.182125	0.0848342
Gm18_56172849	56172849	0	2640	169	5	0.0511411	0.0609453	0.0681221
Gm18_56172869	56172869	0	2600	205	9	-0.097909	0.0744492	0.0667506
Gm18_56172897	56172897	MG1	876	1914	24	-0.0750061	0.684435	0.882607
Gm18_56173452	56173452	0	1817	966	31	-0.145733	0.348792	0.116937
Gm18_56173695	56173695	MG7	2695	117	2	0.0313211	0.0419332	0.922509
Gm18_56173881	56173881	0	2065	713	36	0.00837691	0.259773	0.10709
Gm18_56173924	56173924	0	1857	919	38	-0.0423712	0.333333	0.1118
Gm18_56174178	56174178	0	2519	275	20	-0.124384	0.101279	0.0778683
Gm18_56174272	56174272	0	2662	138	14	0.0651624	0.0515281	0.0276404
Gm18_56174277	56174277	0	1485	1298	31	0.0161485	0.466773	0.0958956
Gm18_56174314	56174314	0	1500	1284	30	0.013481	0.46162	0.0939886
Gm18_56174392	56174392	0	2467	333	14	0.0897455	0.120824	0.10684
Gm18_56174583	56174583	0	2654	153	7	-0.147074	0.0556148	0.0698215
Gm18_56175381	56175381	0	2249	542	23	0.0629671	0.196695	0.0869789
Gm18_56175448	56175448	MG7	2689	118	7	0.0493167	0.043177	0.920969
Gm18_56175452	56175452	0	2256	532	26	0.0591979	0.193674	0.0861797
Gm18_56175474	56175474	0	2197	589	28	0.0466897	0.214286	0.0787801
Gm18_56175520	56175520	0	2255	531	28	0.04393	0.193674	0.0860609
Gm18_56175592	56175592	0	2254	537	23	0.0635608	0.194918	0.0864154
Gm18_56175595	56175595	0	2642	167	5	0.157232	0.0602345	0.072949
Gm18_56175604	56175604	0	1228	1562	24	-0.00257698	0.559346	0.119281
Gm18_56175624	56175624	0	2250	538	26	0.0572378	0.195807	0.0867597
Gm18_56175665	56175665	MG7	2689	118	7	0.0493167	0.043177	0.920969
Gm18_56175852	56175852	0	2144	645	25	0.0145965	0.233653	0.0756256
Gm18_56176173	56176173	MG7	2689	118	7	0.0493167	0.043177	0.920969
Gm18_56176217	56176217	0	2158	632	24	0.051495	0.228856	0.0759014
Gm18_56176265	56176265	0	2662	148	4	0.199278	0.0533049	0.0746545
Gm18_56176369	56176369	0	2120	669	25	0.00591893	0.242182	0.0777956
Gm18_56176416	56176416	MG7	2689	118	7	0.0493167	0.043177	0.920969
Gm18_56176441	56176441	0	1155	1640	19	-0.0046418	0.586176	0.129476
Gm18_56176468	56176468	MG7	2688	119	7	0.0526742	0.0435323	0.913845
Gm18_56176529	56176529	0	2699	111	4	0.174504	0.0401564	0.0811347
Gm18_56176561	56176561	0	2249	542	23	0.0629671	0.196695	0.0869789
Gm18_56176570	56176570	0	2574	225	15	-0.122068	0.0826226	0.0604027
Gm18_56176575	56176575	MG7	2689	118	7	0.0493167	0.043177	0.920969
Gm18_56176588	56176588	0	2005	778	31	-0.00514344	0.281983	0.108443
Gm18_56176647	56176647	0	2250	541	23	0.0636811	0.19634	0.0870391
Gm18_56176654	56176654	0	2250	541	23	0.0636811	0.19634	0.0870391
Gm18_56176902	56176902	0	2699	111	4	0.174504	0.0401564	0.0811347
Gm18_56176944	56176944	0	2255	537	22	0.0646342	0.194741	0.0871823
Gm18_56177454	56177454	0	2143	644	27	0.0772214	0.233653	0.0675646
Gm18_56177680	56177680	0	2569	235	10	-0.143301	0.0852878	0.0938081
Gm18_56177848	56177848	0	2705	104	5	0.0286876	0.0378465	0.0286295
Gm18_56177910	56177910	0	2575	229	10	0.0667895	0.0831556	0.0803662
Gm18_56178156	56178156	MG7	2689	118	7	0.0493167	0.043177	0.920969
Gm18_56178609	56178609	0	2108	679	27	-0.0204337	0.246091	0.116547
Gm18_56178718	56178718	MG1	912	1881	21	-0.0524023	0.672175	0.864642
Gm18_56178826	56178826	0	2644	162	8	0.0577459	0.0589908	0.0431594
Gm18_56179010	56179010	0	2601	210	3	-0.28192	0.0751599	0.0891321
Gm18_56179064	56179064	0	2254	538	22	0.0632244	0.195096	0.0871964
Gm18_56179077	56179077	0	2254	538	22	0.0632244	0.195096	0.0871964
Gm18_56179078	56179078	0	1730	1060	24	0.0166387	0.380952	0.0744671
Gm18_56179459	56179459	MG1	949	1844	21	-0.0663189	0.659026	0.817389
Gm18_56179626	56179626	0	2109	678	27	0.0571388	0.245736	0.0707651
Gm18_56179776	56179776	0	2038	750	26	0.0647274	0.271144	0.0712546
Gm18_56179944	56179944	0	2506	303	5	-0.206255	0.108564	0.0807298
Gm18_56179988	56179988	0	2466	341	7	-0.18506	0.122424	0.0802173
Gm18_56180270	56180270	0	1579	1218	17	-0.0370311	0.435856	0.0809521
Gm18_56180318	56180318	0	2006	788	20	0.0544195	0.283582	0.0702194
Gm18_56180437	56180437	0	1617	1176	21	-0.0361317	0.421642	0.0779644
Gm18_56180705	56180705	0	1371	1417	26	0.010219	0.508173	0.107687
Gm18_56180907	56180907	0	2719	91	4	0.146908	0.033049	0.0592469
Gm18_56180946	56180946	0	2463	342	9	-0.151407	0.123134	0.0810403
Gm18_56180973	56180973	0	1328	1457	29	0.0327893	0.522921	0.104548
Gm18_56181680	56181680	0	2408	383	23	0.10523	0.140192	0.101273
Gm18_56181787	56181787	MG7	2675	129	10	0.0523498	0.047619	0.844335
Gm18_56181806	56181806	0	2508	288	18	-0.254632	0.105544	0.0753447
Gm18_56181921	56181921	0	2410	383	21	0.105443	0.139837	0.10134
Gm18_56181988	56181988	0	2418	377	19	-0.189289	0.137349	0.0753108
Gm18_56182037	56182037	0	2418	377	19	-0.189289	0.137349	0.0753108
Gm18_56182801	56182801	0	2651	151	12	0.0675986	0.0557925	0.0449784
Gm18_56183105	56183105	0	2079	709	26	-0.0433939	0.256574	0.130475
Gm18_56183462	56183462	0	2624	184	6	-0.117893	0.0664534	0.0798322
Gm18_56183519	56183519	0	2165	622	27	-0.0933692	0.225835	0.121131
Gm18_56183528	56183528	0	2165	622	27	-0.0933692	0.225835	0.121131
Gm18_56183656	56183656	0	2584	225	5	-0.282525	0.0808458	0.0847698
Gm18_56183958	56183958	MG1	913	1881	20	-0.0512064	0.671997	0.863972
Gm18_56183983	56183983	0	1999	775	40	-0.049519	0.282516	0.103809
Gm18_56184007	56184007	0	1997	775	42	-0.0498057	0.282871	0.103824
Gm18_56184717	56184717	0	2705	96	13	0.053755	0.036425	0.0188001
Gm18_56184737	56184737	MG7	2711	99	4	0.0555876	0.035892	0.866722
Gm18_56184809	56184809	0	2720	91	3	0.147006	0.0328714	0.0590276
Gm18_56185005	56185005	0	2362	431	21	-0.102634	0.156894	0.0929196
Gm18_56185043	56185043	0	2720	91	3	0.147006	0.0328714	0.0590276
Gm18_56185208	56185208	0	2687	120	7	0.104045	0.0438877	0.0530732
Gm18_56185574	56185574	0	2708	102	4	0.073213	0.0369581	0.0538201
Gm18_56185575	56185575	0	2157	635	22	-0.0130092	0.229566	0.0990759
Gm18_56185613	56185613	0	2236	554	24	-0.0369258	0.201137	0.108618
Gm18_56185699	56185699	0	2706	106	2	0.132279	0.0380242	0.070189
Gm18_56185726	56185726	0	2708	102	4	0.073213	0.0369581	0.0538201
Gm18_56185733	56185733	0	2693	117	4	0.015178	0.0422886	0.0728921
Gm18_56185764	56185764	MG1	906	1888	20	-0.0518511	0.674485	0.859149
Gm18_56185793	56185793	0	2666	139	9	-0.0138879	0.050995	0.0312327
Gm18_56185803	56185803	0	2601	209	4	-0.28043	0.0749822	0.0890931
Gm18_56185842	56185842	0	2692	118	4	0.0126432	0.0426439	0.0724066
Gm18_56186041	56186041	0	2572	230	12	0.144628	0.0838664	0.0843116
Gm18_56186043	56186043	0	2600	210	4	-0.280604	0.0753376	0.0889123
Gm18_56186046	56186046	0	2720	91	3	0.147006	0.0328714	0.0590276
Gm18_56186106	56186106	0	2451	341	22	0.127771	0.125089	0.0730766
Gm18_56186119	56186119	0	2134	650	30	-0.0207564	0.236318	0.109512
Gm18_56186157	56186157	0	2023	759	32	-0.0597929	0.275409	0.120629
Gm18_56186160	56186160	0	2123	663	28	-0.0243736	0.240583	0.115013
Gm18_56186166	56186166	0	1879	901	34	-0.0458015	0.326226	0.127042
Gm18_56186174	56186174	0	2604	200	10	0.0525292	0.07285	0.0375472
Gm18_56186175	56186175	0	1966	815	33	-0.0199357	0.295487	0.120323
Gm18_56186208	56186208	0	2617	187	10	-0.0943003	0.0682303	0.0620149
Gm18_56186274	56186274	MG7	2711	99	4	0.0555876	0.035892	0.866722
Gm18_56186344	56186344	0	1883	899	32	-0.044879	0.32516	0.126683
Gm18_56186446	56186446	0	2600	210	4	-0.280604	0.0753376	0.0889123
Gm18_56186494	56186494	MG7	2712	99	3	0.0556874	0.0357143	0.866795
Gm18_56186527	56186527	0	2700	110	4	0.174815	0.039801	0.0813305
Gm18_56186571	56186571	0	2637	169	8	-0.0808959	0.0614783	0.0602969
Gm18_56186581	56186581	0	2693	117	4	0.015178	0.0422886	0.0728921
Gm18_56186618	56186618	0	1917	864	33	-0.0648963	0.3129	0.124006
Gm18_56186635	56186635	0	2602	208	4	-0.281813	0.0746269	0.0887905
Gm18_56186650	56186650	0	1025	1760	29	-0.0408243	0.630597	0.137548
Gm18_56186656	56186656	0	2148	637	29	-0.0676142	0.231521	0.109746
Gm18_56186663	56186663	0	2692	114	8	0.0395011	0.0419332	0.0315683
Gm18_56186685	56186685	0	2137	648	29	-0.0769613	0.23543	0.11083
Gm18_56186706	56186706	0	2601	209	4	-0.281981	0.0749822	0.0886089
Gm18_56186714	56186714	0	2638	165	11	-0.02729	0.0605899	0.0423268
Gm18_56186788	56186788	0	1701	1079	34	-0.0486063	0.389481	0.167178
Gm18_56186877	56186877	0	2601	209	4	-0.28043	0.0749822	0.0890931
Gm18_56186952	56186952	MG7	2713	99	2	0.0556766	0.0355366	0.868127
Gm18_56187180	56187180	0	2631	178	5	0.0501076	0.0641436	0.0706402
Gm18_56187260	56187260	0	2589	220	5	-0.295665	0.0790689	0.0878678
Gm18_56187688	56187688	0	2708	95	11	0.0611024	0.0357143	0.0187131
Gm18_56187736	56187736	0	2688	118	8	0.0506879	0.0433547	0.0315038
Gm18_56188096	56188096	0	1879	911	24	0.0315624	0.328003	0.115508
Gm18_56188257	56188257	0	1880	912	22	0.0276348	0.328003	0.115211
Gm18_56188259	56188259	0	1769	1014	31	0.0369666	0.365849	0.115545
Gm18_56188313	56188313	0	1995	795	24	-0.00314844	0.28678	0.0801868
Gm18_56188462	56188462	0	2484	321	9	-0.126631	0.115672	0.0931022
Gm18_56189166	56189166	0	2181	596	37	0.00432772	0.218372	0.0444811
Gm18_56189176	56189176	0	2640	171	3	0.0516587	0.0613006	0.0715933
Gm18_56189509	56189509	0	1540	1230	44	-0.0416297	0.444918	0.102088
Gm18_56189512	56189512	0	1541	1229	44	-0.0422666	0.444563	0.10217
Gm18_56189540	56189540	0	1541	1229	44	-0.0422666	0.444563	0.10217
Gm18_56189608	56189608	0	1541	1229	44	-0.0422666	0.444563	0.10217
Gm18_56189618	56189618	0	976	1807	31	-0.000697198	0.647655	0.147955
Gm18_56189675	56189675	0	1541	1229	44	-0.0422666	0.444563	0.10217
Gm18_56189687	56189687	0	1486	1282	46	-0.0771587	0.463753	0.105836
Gm18_56189712	56189712	0	1541	1229	44	-0.0422666	0.444563	0.10217
Gm18_56189719	56189719	0	975	1807	32	5.01752e-05	0.647832	0.147975
Gm18_56190101	56190101	0	1001	1783	30	-0.0315534	0.638948	0.144196
Gm18_56190147	56190147	MG1	899	1889	26	-0.0410324	0.675906	0.82894
Gm18_56190252	56190252	0	2110	681	23	-0.016884	0.246091	0.127304
Gm18_56190358	56190358	0	1351	1425	38	-0.073164	0.513149	0.095921
Gm18_56190373	56190373	0	997	1786	31	-0.0280346	0.640192	0.144993
Gm18_56190421	56190421	0	1368	1405	41	-0.0603616	0.506574	0.0946316
Gm18_56190520	56190520	0	1017	1765	32	-0.014117	0.632907	0.141673
Gm18_56190620	56190620	0	999	1784	31	-0.0349133	0.639481	0.143435
Gm18_56190670	56190670	0	1403	1375	36	-0.0298321	0.495025	0.0934312
Gm18_56190952	56190952	0	1014	1769	31	-0.0178606	0.634151	0.141454
Gm18_56191297	56191297	0	1681	1092	41	-0.036928	0.395345	0.0895023
Gm18_56191629	56191629	0	1682	1091	41	-0.0360794	0.394989	0.0896001
Gm18_56191723	56191723	0	2421	376	17	0.0162505	0.136638	0.115013
Gm18_56191755	56191755	0	1248	1521	45	-0.0336662	0.548507	0.126588
Gm18_56191806	56191806	0	2417	380	17	0.0173725	0.13806	0.115317
Gm18_56191881	56191881	0	1644	1129	41	-0.0228982	0.408493	0.0908523
Gm18_56191942	56191942	0	1658	1114	42	-0.0315426	0.40334	0.0888269
Gm18_56191947	56191947	0	2527	278	9	-0.191093	0.100391	0.0828312
Gm18_56191952	56191952	0	1683	1089	42	-0.0400367	0.394456	0.089648
Gm18_56192060	56192060	0	2461	338	15	-0.0110743	0.122779	0.119229
Gm18_56192072	56192072	0	1643	1131	40	-0.0235193	0.409026	0.0909151
Gm18_56192231	56192231	0	2713	94	7	-0.101241	0.0346482	0.0184468
Gm18_56192237	56192237	0	2454	345	15	-0.00988519	0.125267	0.119512
Gm18_56192260	56192260	0	2454	345	15	-0.00988519	0.125267	0.119512
Gm18_56192340	56192340	0	2527	278	9	-0.191093	0.100391	0.0828312
Gm18_56192408	56192408	0	2458	341	15	-0.0113704	0.123845	0.11929
Gm18_56192416	56192416	0	2458	341	15	-0.0113704	0.123845	0.11929
Gm18_56192545	56192545	0	1793	982	39	-0.0115306	0.355899	0.0930422
Gm18_56192596	56192596	0	2454	345	15	-0.00988519	0.125267	0.119512
Gm18_56192720	56192720	0	2457	343	14	-0.0103469	0.124378	0.119402
Gm18_56192842	56192842	0	2493	309	12	0.0880679	0.11194	0.122537
Gm18_56192904	56192904	0	2493	309	12	0.0880679	0.11194	0.122537
Gm18_56192961	56192961	0	2454	348	12	0.111594	0.1258	0.120214
Gm18_56192971	56192971	0	2642	162	10	-0.0857543	0.0593461	0.068275
Gm18_56192977	56192977	0	2457	346	11	0.111737	0.124911	0.120103
Gm18_56193127	56193127	0	1056	1724	34	-0.0497087	0.618692	0.13909
Gm18_56193460	56193460	0	2470	326	18	0.116321	0.119048	0.0699056
Gm18_56193885	56193885	MG7	2712	99	3	0.0559455	0.0357143	0.86608
Gm18_56194002	56194002	0	2530	279	5	-0.20177	0.100036	0.0830371
Gm18_56194225	56194225	0	2630	178	6	0.205224	0.0643213	0.0820489
Gm18_56194274	56194274	0	2636	171	7	0.190824	0.0620114	0.0790902
Gm18_56194380	56194380	0	2621	187	6	0.185439	0.0675195	0.0833863
Gm18_56194482	56194482	0	2620	188	6	0.185823	0.0678749	0.0837405
Gm18_56194936	56194936	0	2720	91	3	0.147006	0.0328714	0.0590276
Gm18_56195008	56195008	MG1	898	1889	27	-0.04223	0.676084	0.829137
Gm18_56195029	56195029	MG1	898	1889	27	-0.04223	0.676084	0.829137
Gm18_56195102	56195102	0	1932	856	26	-0.112678	0.308813	0.102488
Gm18_56195182	56195182	0	2517	286	11	0.149218	0.103589	0.120705
Gm18_56195268	56195268	0	1560	1210	44	-0.0513382	0.437811	0.134437
Gm18_56195298	56195298	0	1557	1212	45	-0.0508386	0.438699	0.134468
Gm18_56195330	56195330	0	2621	187	6	0.188876	0.0675195	0.0838919
Gm18_56195395	56195395	0	2508	296	10	0.152048	0.106965	0.120477
Gm18_56195399	56195399	0	2260	517	37	0.0272289	0.190299	0.055188
Gm18_56195441	56195441	0	2606	201	7	0.109931	0.0726724	0.0792806
Gm18_56195634	56195634	0	1497	1277	40	-0.062587	0.46091	0.14259
Gm18_56195674	56195674	0	2506	296	12	0.152522	0.107321	0.120345
Gm18_56195687	56195687	0	1538	1234	42	-0.0551929	0.445984	0.136755
Gm18_56195697	56195697	0	1538	1234	42	-0.0551929	0.445984	0.136755
Gm18_56195741	56195741	0	1858	924	32	-0.123198	0.334044	0.10759
Gm18_56195896	56195896	0	1392	1383	39	0.00153994	0.498401	0.124598
Gm18_56195918	56195918	0	922	1862	30	-0.033839	0.667022	0.159972
Gm18_56195996	56195996	0	2271	509	34	0.0284691	0.186923	0.0557706
Gm18_56196213	56196213	0	2096	690	28	-0.0529622	0.250178	0.0912514
Gm18_56196280	56196280	0	1516	1258	40	-0.0528429	0.454158	0.136168
Gm18_56196546	56196546	0	2519	285	10	0.149282	0.103056	0.120776
Gm18_56196570	56196570	0	2262	534	18	-0.0422446	0.192964	0.126603
Gm18_56196756	56196756	0	2716	87	11	-0.025149	0.0328714	0.0204177
Gm18_56196777	56196777	0	1210	1568	36	0.029348	0.563611	0.111511
Gm18_56196913	56196913	0	2311	482	21	-0.0706927	0.175018	0.100009
Gm18_56196982	56196982	0	2312	480	22	-0.072526	0.174485	0.0997623
Gm18_56197096	56197096	0	1751	1022	41	0.0609303	0.370469	0.0879379
Gm18_56197107	56197107	0	2062	717	35	-0.00196103	0.261016	0.0526298
Gm18_56197134	56197134	0	1749	1024	41	0.0626692	0.37118	0.08796
Gm18_56197135	56197135	0	2519	285	10	0.149282	0.103056	0.120776
Gm18_56197141	56197141	0	2060	718	36	-0.00260148	0.261549	0.0526626
Gm18_56197165	56197165	0	2515	288	11	0.149571	0.1043	0.120501
Gm18_56197219	56197219	0	2717	86	11	-0.025774	0.032516	0.0204705
Gm18_56197325	56197325	0	1230	1546	38	0.0193756	0.556148	0.117576
Gm18_56197473	56197473	0	1930	844	40	0.0872088	0.307036	0.0759779
Gm18_56197949	56197949	0	1221	1566	27	-0.101985	0.561301	0.16393
Gm18_56197950	56197950	0	1697	1086	31	-0.169776	0.391436	0.101382
Gm18_56197961	56197961	0	1697	1086	31	-0.169776	0.391436	0.101382
Gm18_56197968	56197968	0	1221	1566	27	-0.101985	0.561301	0.16393
Gm18_56198059	56198059	0	1991	792	31	-0.0380825	0.286958	0.105655
Gm18_56198114	56198114	0	1793	988	33	-0.0639861	0.356965	0.07619
Gm18_56198166	56198166	0	2072	706	36	0.0792236	0.257285	0.0570986
Gm18_56198202	56198202	0	1178	1604	32	-0.0771904	0.575693	0.130084
Gm18_56198504	56198504	0	1119	1652	43	-0.015388	0.594705	0.124559
Gm18_56198518	56198518	MG6	2615	193	6	0.138589	0.0696517	0.863686
Gm18_56198976	56198976	0	976	1807	31	-0.0677777	0.647655	0.156957
Gm18_56199086	56199086	0	992	1792	30	-0.068048	0.642146	0.155339
Gm18_56199185	56199185	0	985	1799	30	-0.0653624	0.644634	0.153553
Gm18_56199245	56199245	0	979	1805	30	-0.0636303	0.646766	0.15754
Gm18_56199408	56199408	0	2720	91	3	0.147006	0.0328714	0.0590276
Gm18_56199633	56199633	0	2615	195	4	-0.303281	0.0700071	0.0870316
Gm18_56199905	56199905	0	2203	582	29	-0.0604594	0.211976	0.0844691
Gm18_56202661	56202661	0	2638	172	4	-0.380057	0.0618337	0.0863114
Gm18_56202746	56202746	0	2148	634	32	-0.0336682	0.230988	0.0838591
Gm18_56202862	56202862	0	2330	466	18	-0.100644	0.168799	0.104557
Gm18_56203717	56203717	0	1188	1608	18	-0.0945142	0.574627	0.174291
Gm18_56203954	56203954	MG6	2614	194	6	0.136421	0.0700071	0.859331
Gm18_56205646	56205646	0	1483	1302	29	-0.121451	0.467839	0.150205
Gm18_56205649	56205649	0	1483	1302	29	-0.121451	0.467839	0.150205
Gm18_56205662	56205662	0	1277	1521	16	-0.111701	0.543355	0.162266
Gm18_56206226	56206226	MG6	2615	193	6	0.138589	0.0696517	0.863686
Gm18_56206260	56206260	0	1602	1184	28	-0.124748	0.425729	0.132167
Gm18_56206275	56206275	0	1601	1184	29	-0.124952	0.425906	0.132263
Gm18_56206280	56206280	0	1401	1394	19	-0.113912	0.498756	0.137528
Gm18_56206292	56206292	0	1601	1184	29	-0.124952	0.425906	0.132263
Gm18_56206436	56206436	0	1604	1176	34	-0.125391	0.423952	0.131547
Gm18_56206488	56206488	0	1603	1178	33	-0.126376	0.424485	0.131617
Gm18_56206511	56206511	0	1615	1164	35	-0.131107	0.419865	0.129619
Gm18_56206513	56206513	0	1615	1164	35	-0.131107	0.419865	0.129619
Gm18_56206651	56206651	0	1643	1131	40	-0.133783	0.409026	0.121079
Gm18_56207062	56207062	0	1927	853	34	-0.209858	0.309168	0.107632
Gm18_56207149	56207149	MG6	2615	193	6	0.138589	0.0696517	0.863686
Gm18_56207185	56207185	0	2011	775	28	-0.222608	0.280384	0.104419
Gm18_56207236	56207236	0	1735	1050	29	-0.156016	0.378287	0.120934
Gm18_56207267	56207267	0	1734	1051	29	-0.156376	0.378643	0.120946
Gm18_56207268	56207268	0	1734	1051	29	-0.156376	0.378643	0.120946
Gm18_56207383	56207383	0	1740	1047	27	-0.155715	0.376866	0.121448
Gm18_56207562	56207562	0	2513	290	11	-0.380824	0.105011	0.0859434
Gm18_56207580	56207580	MG6	2615	193	6	0.138589	0.0696517	0.863686
Gm18_56207589	56207589	0	2290	504	20	-0.0614374	0.182658	0.102231
Gm18_56207640	56207640	0	1583	1216	15	-0.152722	0.43479	0.113653
Gm18_56207682	56207682	0	2290	504	20	-0.0614374	0.182658	0.102231
Gm18_56207693	56207693	0	1511	1288	15	-0.147842	0.460377	0.123233
Gm18_56207711	56207711	0	1511	1288	15	-0.147842	0.460377	0.123233
Gm18_56207714	56207714	0	1511	1288	15	-0.147842	0.460377	0.123233
Gm18_56207755	56207755	0	1511	1288	15	-0.147842	0.460377	0.123233
Gm18_56207762	56207762	0	1511	1288	15	-0.147842	0.460377	0.123233
Gm18_56207955	56207955	0	1509	1288	17	-0.150869	0.460732	0.122557
Gm18_56208110	56208110	0	1512	1286	16	-0.148136	0.459844	0.123143
Gm18_56208319	56208319	0	2202	589	23	-0.0483134	0.213397	0.0979101
Gm18_56208357	56208357	0	1512	1286	16	-0.148136	0.459844	0.123143
Gm18_56208370	56208370	0	2503	298	13	-0.370854	0.108209	0.0855007
Gm18_56208495	56208495	0	2502	299	13	-0.368157	0.108564	0.0853778
Gm18_56208526	56208526	0	2504	297	13	-0.370556	0.107854	0.0855232
Gm18_56208551	56208551	0	2503	298	13	-0.369352	0.108209	0.0855127
Gm18_56208699	56208699	0	1512	1286	16	-0.148136	0.459844	0.123143
Gm18_56208783	56208783	0	2545	257	12	-0.392059	0.0934613	0.0847431
Gm18_56208862	56208862	0	2205	587	22	-0.0462779	0.212509	0.0985611
Gm18_56208923	56208923	0	2547	256	11	-0.393554	0.0929282	0.0848374
Gm18_56208998	56208998	0	2547	256	11	-0.393554	0.0929282	0.0848374
Gm18_56209067	56209067	0	1890	896	28	-0.191804	0.323383	0.115728
Gm18_56209238	56209238	MG6	2613	194	7	0.138173	0.0701848	0.858223
Gm18_56209388	56209388	0	2639	171	4	-0.384796	0.0614783	0.0867042
Gm18_56209415	56209415	0	2546	256	12	-0.393557	0.0931059	0.0847972
Gm18_56209518	56209518	0	2218	574	22	-0.0537734	0.207889	0.0954279
Gm18_56209599	56209599	0	2205	587	22	-0.0462779	0.212509	0.0985611
Gm18_56209601	56209601	0	2504	298	12	-0.367175	0.108031	0.0855579
Gm18_56209602	56209602	0	1886	900	28	-0.191929	0.324805	0.116237
Gm18_56209619	56209619	0	1887	899	28	-0.192744	0.324449	0.116202
Gm18_56209651	56209651	0	1887	899	28	-0.192744	0.324449	0.116202
Gm18_56209659	56209659	0	2290	504	20	-0.0614374	0.182658	0.102224
Gm18_56209696	56209696	0	2505	297	12	-0.368372	0.107676	0.0856955
Gm18_56209795	56209795	0	1888	898	28	-0.194052	0.324094	0.115899
Gm18_56209889	56209889	0	1606	1184	24	-0.150446	0.425018	0.115601
Gm18_56209935	56209935	0	1889	897	28	-0.194869	0.323738	0.115865
Gm18_56209937	56209937	0	1606	1185	23	-0.150012	0.425195	0.11554
Gm18_56210113	56210113	0	2205	587	22	-0.0462779	0.212509	0.0985611
Gm18_56210188	56210188	0	2204	588	22	-0.0452977	0.212864	0.0984975
Gm18_56210261	56210261	0	1886	900	28	-0.191929	0.324805	0.116237
Gm18_56210360	56210360	0	1885	900	29	-0.191735	0.324982	0.116281
Gm18_56210585	56210585	0	2505	296	13	-0.371946	0.107498	0.0855737
Gm18_56210739	56210739	MG5	2419	383	12	-0.284843	0.138237	0.984662
Gm18_56210857	56210857	0	2547	254	13	-0.377976	0.0925728	0.0847794
Gm18_56210860	56210860	MG5	2419	382	13	-0.285287	0.13806	0.985549
Gm18_56210981	56210981	MG5	2432	369	13	-0.300746	0.13344	0.958712
Gm18_56211030	56211030	MG5	2416	385	13	-0.285822	0.139126	0.979365
Gm18_56211056	56211056	MG5	2429	371	14	-0.30161	0.134328	0.954236
Gm18_56211151	56211151	MG5	2418	384	12	-0.284132	0.138593	0.986195
Gm18_56211223	56211223	MG5	2419	381	14	-0.287845	0.137882	0.98598
Gm18_56211229	56211229	MG5	2419	381	14	-0.287845	0.137882	0.98598
Gm18_56211518	56211518	MG5	2421	380	13	-0.292194	0.137349	0.981142
Gm18_56211538	56211538	MG5	2421	380	13	-0.292194	0.137349	0.981142
Gm18_56211558	56211558	MG5	2418	383	13	-0.286675	0.138415	0.98662
Gm18_56211593	56211593	MG5	2420	381	13	-0.289333	0.137704	0.985669
Gm18_56211609	56211609	MG5	2420	381	13	-0.289333	0.137704	0.985669
Gm18_56211712	56211712	0	2533	270	11	-0.366499	0.0979033	0.0840017
Gm18_56211723	56211723	0	2545	257	12	-0.392059	0.0934613	0.0847431
Gm18_56211874	56211874	0	2091	697	26	-9.56e-05	0.25231	0.0998871
Gm18_56212342	56212342	MG5	2421	381	12	-0.287589	0.137527	0.987021
Gm18_56212380	56212380	MG5	2421	380	13	-0.288319	0.137349	0.987006
Gm18_56212387	56212387	0	2474	329	11	-0.334782	0.11887	0.0822606
Gm18_56212400	56212400	MG5	2421	380	13	-0.288319	0.137349	0.987006
Gm18_56212471	56212471	MG5	2425	377	12	-0.288677	0.136105	0.979151
Gm18_56212482	56212482	MG6	2615	193	6	0.138589	0.0696517	0.863686
Gm18_56212611	56212611	0	1675	1105	34	-0.133828	0.398721	0.130403
Gm18_56212630	56212630	MG5	2425	377	12	-0.28837	0.136105	0.980051
Gm18_56212685	56212685	MG5	2427	376	11	-0.289103	0.135572	0.976661
Gm18_56212706	56212706	0	2514	289	11	-0.383257	0.104655	0.0852575
Gm18_56212751	56212751	0	2515	288	11	-0.384932	0.1043	0.0852004
Gm18_56212822	56212822	0	2367	429	18	-0.0897093	0.15565	0.106288
Gm18_56212839	56212839	MG6	2615	193	6	0.138589	0.0696517	0.863686
Gm18_56213287	56213287	MG5	2428	374	12	-0.297072	0.135039	0.970713
Gm18_56213810	56213810	0	2424	380	10	0.0941545	0.136816	0.0871342
Gm18_56213811	56213811	0	2186	603	25	0.065349	0.218728	0.0955958
Gm18_56214015	56214015	0	2203	586	25	0.0860616	0.212687	0.100299
Gm18_56214281	56214281	0	2639	171	4	-0.384796	0.0614783	0.0867042
Gm18_56214462	56214462	0	2330	461	23	0.0985624	0.16791	0.0893343
Gm18_56214870	56214870	0	2208	583	23	0.0734241	0.211265	0.100303
Gm18_56215432	56215432	0	2609	196	9	0.145982	0.0712509	0.118013
Gm18_56216261	56216261	0	2448	356	10	0.109966	0.128287	0.107666
Gm18_56216424	56216424	0	2440	364	10	0.103235	0.13113	0.107401
Gm18_56216612	56216612	0	2448	356	10	0.109966	0.128287	0.107666
Gm18_56217050	56217050	0	1361	1433	20	-0.0904077	0.512793	0.154767
Gm18_56217100	56217100	0	2484	319	11	0.138632	0.115316	0.109676
Gm18_56217171	56217171	0	2438	364	12	0.112729	0.131485	0.106368
Gm18_56217573	56217573	0	2496	309	9	0.109483	0.111407	0.109142
Gm18_56217585	56217585	0	2437	365	12	0.114758	0.131841	0.106901
Gm18_56217616	56217616	0	2496	309	9	0.109483	0.111407	0.109142
Gm18_56218051	56218051	0	1274	1507	33	-0.0419791	0.5414	0.122929
Gm18_56218174	56218174	0	2341	446	27	-0.07734	0.163291	0.0886716
Gm18_56218190	56218190	0	2581	220	13	0.134597	0.0804904	0.0602158
Gm18_56219127	56219127	0	2039	743	32	0.0456507	0.269723	0.0712151
Gm18_56219343	56219343	0	2040	742	32	0.0443497	0.269367	0.0712905
Gm18_56219358	56219358	0	2040	742	32	0.0443497	0.269367	0.0712905
Gm18_56219408	56219408	0	2142	636	36	0.0507333	0.232409	0.0636372
Gm18_56219836	56219836	0	1771	1001	42	0.0113104	0.363184	0.0828351
Gm18_56219848	56219848	0	1771	1001	42	0.0113104	0.363184	0.0828351
Gm18_56220633	56220633	0	1859	917	38	-0.045665	0.332623	0.068854
Gm18_56220687	56220687	0	1459	1319	36	-0.0684763	0.475124	0.100988
Gm18_56220911	56220911	0	1152	1634	28	-0.0711179	0.585643	0.139128
Gm18_56221272	56221272	0	1088	1703	23	-0.0578648	0.609275	0.150918
Gm18_56221486	56221486	0	1735	1043	36	-0.0716131	0.377043	0.0908158
Gm18_56221707	56221707	0	1818	956	40	-0.0825828	0.346837	0.0857578
Gm18_56221720	56221720	0	1815	960	39	-0.0810993	0.348081	0.0859067
Gm18_56222395	56222395	0	1840	942	32	-0.0288348	0.340441	0.0818847
Gm18_56222421	56222421	0	1840	942	32	-0.0288348	0.340441	0.0818847
Gm18_56222450	56222450	0	2129	649	36	-0.110035	0.237029	0.0590342
Gm18_56222641	56222641	0	2609	196	9	0.145982	0.0712509	0.118013
Gm18_56223326	56223326	0	2579	220	15	0.134783	0.0808458	0.0601182
Gm18_56224954	56224954	0	2431	366	17	-0.0686004	0.133085	0.106219
Gm18_56225179	56225179	0	1564	1208	42	-0.0682718	0.436745	0.0937539
Gm18_56225236	56225236	0	1595	1174	45	-0.0700075	0.425195	0.0920476
Gm18_56225238	56225238	0	1595	1176	43	-0.0695492	0.425551	0.0920798
Gm18_56225264	56225264	0	1560	1214	40	-0.0660991	0.438522	0.0939067
Gm18_56225329	56225329	0	1526	1253	35	-0.0303909	0.451493	0.0948066
Gm18_56225379	56225379	0	1110	1681	23	-0.0560232	0.601457	0.143626
Gm18_56225427	56225427	0	1866	903	45	0.0163257	0.328891	0.0731336
Gm18_56226228	56226228	0	2074	713	27	-0.161462	0.258173	0.085578
Gm18_56226367	56226367	0	2428	369	17	-0.0336643	0.134151	0.0802679
Gm18_56226859	56226859	0	2688	120	6	0.158043	0.04371	0.0744912
Gm18_56226871	56226871	0	2689	118	7	0.161778	0.043177	0.0744149
Gm18_56227002	56227002	0	2718	94	2	0.214666	0.0337598	0.0764339
Gm18_56227113	56227113	0	1656	1118	40	0.0209485	0.404407	0.0899084
Gm18_56227186	56227186	0	1660	1117	37	0.0198794	0.403518	0.089554
Gm18_56227197	56227197	0	1660	1117	37	0.0198794	0.403518	0.089554
Gm18_56227268	56227268	0	1575	1197	42	-0.0263826	0.432836	0.0924765
Gm18_56227304	56227304	0	1658	1118	38	0.0211129	0.404051	0.0897081
Gm18_56227383	56227383	0	1658	1117	39	0.0213647	0.403873	0.0896944
Gm18_56227437	56227437	0	2718	94	2	0.214666	0.0337598	0.0764339
Gm18_56227441	56227441	0	1464	1308	42	-0.00308505	0.472281	0.0976795
Gm18_56227782	56227782	0	2579	222	13	0.137095	0.0812011	0.0597393
Gm18_56227949	56227949	0	2015	761	38	-0.0634262	0.277186	0.0700396
Gm18_56228483	56228483	0	1591	1181	42	-0.0130814	0.42715	0.0909071
Gm18_56229721	56229721	0	2636	173	5	-0.206327	0.0623667	0.0805158
Gm18_56230891	56230891	0	2643	165	6	-0.223388	0.0597015	0.0826636
Gm18_56236088	56236088	0	2176	597	41	-0.0132146	0.219439	0.122892
Gm18_56272477	56272477	0	2126	660	28	-0.0567972	0.239517	0.0593326
Gm18_56276707	56276707	0	2720	88	6	0.159629	0.0323383	0.0441286
Gm18_56277118	56277118	0	2720	88	6	0.159629	0.0323383	0.0441286
Gm18_56277129	56277129	0	2474	318	22	-0.060082	0.116915	0.0898362
Gm18_56277168	56277168	0	2491	302	21	-0.0660105	0.111052	0.0915414
Gm18_56277498	56277498	0	2720	88	6	0.159629	0.0323383	0.0441286
Gm18_56277844	56277844	0	2612	196	6	-0.0349744	0.0707178	0.0646568
Gm18_56277892	56277892	0	813	1974	27	-0.147024	0.70629	0.0880688
Gm18_56278201	56278201	0	2721	88	5	0.159249	0.0321606	0.0441982
Gm18_56278301	56278301	0	2402	382	30	-0.0178102	0.14108	0.0700069
Gm18_56278324	56278324	0	2619	181	14	0.0641939	0.0668088	0.061168
Gm18_56278373	56278373	0	2372	416	26	-0.0217862	0.152452	0.0640432
Gm18_56278612	56278612	0	1492	1275	47	-0.0838789	0.461443	0.122459
Gm18_56278623	56278623	0	2470	322	22	-0.038319	0.118337	0.0879158
Gm18_56278652	56278652	0	1042	1736	36	-0.0948996	0.623312	0.125729
Gm18_56278662	56278662	0	1491	1277	46	-0.0836588	0.461976	0.122432
Gm18_56278723	56278723	0	2721	88	5	0.159249	0.0321606	0.0441982
Gm18_56278756	56278756	0	2721	88	5	0.159249	0.0321606	0.0441982
Gm18_56278757	56278757	0	2721	88	5	0.159249	0.0321606	0.0441982
Gm18_56278827	56278827	0	2620	180	14	0.0643596	0.0664534	0.0607067
Gm18_56278954	56278954	0	2620	180	14	0.0643596	0.0664534	0.0607067
Gm18_56279007	56279007	0	2379	411	24	-0.00851029	0.15032	0.0650013
Gm18_56279263	56279263	0	2368	417	29	-0.00674521	0.15334	0.0644383
Gm18_56279290	56279290	0	2380	410	24	-0.0098801	0.149964	0.0648299
Gm18_56279340	56279340	0	2371	415	28	-0.00625398	0.152452	0.0643004
Gm18_56279396	56279396	0	2376	413	25	-0.0106675	0.151208	0.0646831
Gm18_56279845	56279845	0	1939	834	41	0.00709703	0.30366	0.0627481
Gm18_56280529	56280529	0	1720	1051	43	-0.103171	0.38113	0.0643511
Gm18_56280800	56280800	0	2324	469	21	-0.135732	0.170398	0.0708657
Gm18_56280844	56280844	0	2308	484	22	-0.198171	0.175906	0.0703157
Gm18_56280940	56280940	0	2322	472	20	-0.21284	0.171286	0.0674725
Gm18_56281006	56281006	0	2164	612	38	0.0593258	0.224236	0.049566
Gm18_56281041	56281041	0	2572	230	12	-0.126353	0.0838664	0.0339665
Gm18_56281056	56281056	0	2164	612	38	0.0593258	0.224236	0.049566
Gm18_56281518	56281518	0	2620	180	14	0.0643596	0.0664534	0.0607067
Gm18_56281656	56281656	0	2619	180	15	0.0645246	0.0666311	0.0605658
Gm18_56282262	56282262	0	1971	804	39	-0.148575	0.292644	0.0834095
Gm18_56282338	56282338	0	2592	205	17	-0.0748372	0.0758706	0.0579223
Gm18_56282633	56282633	0	2124	659	31	-0.0503525	0.239694	0.0577977
Gm18_56282824	56282824	0	2390	400	24	-0.0301527	0.146411	0.0875202
Gm18_56282862	56282862	0	933	1852	29	-0.163165	0.663291	0.0685568
Gm18_56282906	56282906	0	2390	399	25	-0.118904	0.146233	0.0820787
Gm18_56282928	56282928	0	2391	399	24	-0.0316758	0.146055	0.0865734
Gm18_56282946	56282946	0	2378	411	25	-0.104509	0.150498	0.0853072
Gm18_56282958	56282958	0	2393	397	24	-0.0313814	0.145345	0.0867154
Gm18_56283012	56283012	0	2376	413	25	-0.103649	0.151208	0.085892
Gm18_56283041	56283041	0	2376	414	24	-0.103369	0.151386	0.0860026
Gm18_56283169	56283169	0	2397	393	24	-0.0192352	0.143923	0.0872777
Gm18_56283216	56283216	0	2378	411	25	-0.104509	0.150498	0.0853072
Gm18_56283222	56283222	0	2381	411	22	-0.00878559	0.149964	0.0649597
Gm18_56283278	56283278	0	2076	702	36	-0.182011	0.255864	0.0495419
Gm18_56283279	56283279	0	2492	303	19	-0.0608831	0.111052	0.0871187
Gm18_56283413	56283413	0	2369	421	24	-0.00619131	0.153873	0.0660727
Gm18_56283522	56283522	0	2562	239	13	-0.114542	0.0872424	0.0318359
Gm18_56283589	56283589	0	2254	532	28	0.020365	0.19403	0.0805249
Gm18_56283724	56283724	0	2403	388	23	-0.0281173	0.141969	0.0878556
Gm18_56283753	56283753	0	1825	953	36	-0.0971455	0.34506	0.0979113
Gm18_56283754	56283754	0	2403	388	23	-0.0281173	0.141969	0.0878556
Gm18_56283854	56283854	0	1120	1655	39	-0.164299	0.59506	0.0673426
Gm18_56283938	56283938	0	1729	1042	43	-0.151579	0.377932	0.0468549
Gm18_56284003	56284003	0	2392	397	25	-0.0168983	0.145522	0.0877753
Gm18_56284010	56284010	0	2392	397	25	-0.0168983	0.145522	0.0877753
Gm18_56284016	56284016	0	2392	397	25	-0.0168983	0.145522	0.0877753
Gm18_56284058	56284058	0	2395	395	24	-0.0186982	0.144634	0.0878707
Gm18_56284061	56284061	0	2395	395	24	-0.0186982	0.144634	0.0878707
Gm18_56284076	56284076	0	2395	395	24	-0.0186982	0.144634	0.0878707
Gm18_56284098	56284098	0	1929	842	43	-0.132541	0.306859	0.0629427
Gm18_56284113	56284113	0	2409	385	20	-0.152828	0.14037	0.0631823
Gm18_56284171	56284171	0	1962	823	29	-0.141987	0.297619	0.0899313
Gm18_56284174	56284174	0	1511	1272	31	-0.117159	0.457534	0.0888668
Gm18_56284427	56284427	0	2381	411	22	-0.00878559	0.149964	0.0649597
Gm18_56284491	56284491	0	2252	529	33	0.0365491	0.193852	0.0594314
Gm18_56284715	56284715	0	855	1938	21	-0.157788	0.692431	0.0927861
Gm18_56284765	56284765	0	2366	423	25	0.0148863	0.154762	0.0778627
Gm18_56285182	56285182	0	2011	759	44	-0.032696	0.277541	0.0488137
Gm18_56285368	56285368	0	2105	668	41	-0.00734998	0.24467	0.0536749
Gm18_56285634	56285634	0	1061	1732	21	-0.0981563	0.619225	0.0696276
Gm18_56286386	56286386	0	1343	1432	39	-0.133142	0.515814	0.058059
Gm18_56286394	56286394	0	2532	266	16	0.00245668	0.0973703	0.0630399
Gm18_56286578	56286578	0	1356	1416	42	-0.129289	0.510661	0.0592458
Gm18_56287262	56287262	0	2471	329	14	-0.190912	0.119403	0.0226241
Gm18_56287365	56287365	0	1339	1437	38	-0.132845	0.517413	0.0593275
Gm18_56288794	56288794	0	1061	1727	26	-0.138696	0.618337	0.0696487
Gm18_56288974	56288974	0	2378	413	23	-0.00570168	0.150853	0.0644191
Gm18_56289029	56289029	0	1883	882	49	-0.0504421	0.322139	0.0737557
Gm18_56291852	56291852	0	2607	200	7	-0.0652932	0.072317	0.0634703
Gm18_56291939	56291939	0	980	1816	18	-0.149889	0.648543	0.0773431
Gm18_56292056	56292056	0	2533	266	15	0.00244546	0.0971926	0.0630429
Gm18_56292066	56292066	0	1336	1439	39	-0.134101	0.518301	0.0593128
Gm18_56292230	56292230	0	2722	86	6	0.157262	0.0316276	0.0446132
Gm18_56292273	56292273	0	1463	1302	49	-0.0532897	0.471393	0.0600492
Gm18_56293012	56293012	0	1337	1439	38	-0.134595	0.518124	0.0592899
Gm18_56293026	56293026	0	1868	900	46	0.0174471	0.328003	0.0779989
Gm18_56293155	56293155	0	1783	982	49	-0.0355993	0.357676	0.0777146
Gm18_56294824	56294824	0	975	1819	20	-0.153946	0.649964	0.0771278
Gm18_56294861	56294861	0	2661	149	4	-0.126161	0.0536603	0.07196
Gm18_56295196	56295196	0	1888	873	53	0.0282759	0.319652	0.0604639
Gm18_56295201	56295201	0	1493	1279	42	-0.0700075	0.461976	0.0468256
Gm18_56295632	56295632	0	861	1930	23	-0.158456	0.689943	0.0917409
Gm18_56295649	56295649	0	2688	118	8	0.00878228	0.0433547	0.0655439
Gm18_56295822	56295822	0	1844	920	50	-0.0661039	0.335821	0.0652605
Gm18_56295979	56295979	0	1341	1435	38	-0.114893	0.516702	0.0581351
Gm18_56296033	56296033	0	2298	488	28	-0.102392	0.178394	0.0224369
Gm18_56296117	56296117	0	1901	865	48	-0.0232029	0.31592	0.0630138
Gm18_56296216	56296216	0	1340	1435	39	-0.114619	0.51688	0.0581096
Gm18_56296231	56296231	0	2707	101	6	-0.143211	0.0369581	0.0402609
Gm18_56296588	56296588	0	2709	99	6	-0.132978	0.0362473	0.0407925
Gm18_56296935	56296935	0	2572	230	12	-0.126353	0.0838664	0.0339665
Gm18_56297411	56297411	0	2688	118	8	0.00878228	0.0433547	0.0655439
Gm18_56297412	56297412	0	2688	118	8	0.00878228	0.0433547	0.0655439
Gm18_56298006	56298006	0	2590	211	13	0.0416514	0.0772921	0.0379291

## Sheet: S7
Table S7 : Welsch two sample t-tests assuming unequal variances for individuals in unique haplotype groups having trait-associated marker groups
a) Chromosome 18 for soybean rust: Individuals who have the alternate alleles for MG5 ( haplotype groups F,G,J,L) with those who have reference alleles for MG5 (A-E, H-I,K) based on local haplotyping conducted in the whole population around Gm18_56100116
Parameters	Haplotypes F,G,J,L	Haplotypes A-E, H-I, K
Mean	7.021	7.311
Degrees of freedom	438.07
T-stat	-3.998
p-value	7.491e-05
b) Chromosome 13 for soybean mosaic virus : Individuals who have the alternate alleles for haplotype D, vs those with haplotypes (A-C, E-G) around Gm13_29969164
Parameters	Haplotype D	Haplotypes A-C, E-G
Mean	1.78	1.038
Degrees of freedom	66.12
T-stat	14.854
p-value	2.2e-16

## Sheet: S8
Table S8: Soybean accessions and the groups they have been assigned to based the presence of marker groups obtained through local haplotyping with the whole population around Gm18_56100116 implemented in crosshap v1.4.0
Resistant (RB) individuals phenotype score from 1 - 4.3, susceptible (TAN) individuals phenotype score from 5 -9
Individual	Haplotype group	Phenotype score	Known Rpp1-carrier
PI438482	A	1
PI240667A	B	1
PI196528	A	1.5
PI407730	I	1.5
PI437663	G	1.5
PI437437A	F	1.5
PI68494	A	2
PI165524	A	2
PI243524	A	2
PI417452	B	2
PI507113	B	2
PI291309C	G	2
PI408234B	A	2
PI238109	B	2.3
PI91144	B	2.4
PI417089A	A	2.4
PI84674	B	2.5
PI170889	L	2.5
PI417126	A	2.5
PI438480	B	2.5
PI503334	A	2.5
PI588000	G	2.5
PI567140B	C	2.5
PI549077	G	2.6
PI248405	A	2.7
PI379618	A	2.7
PI438473	J	2.7
PI438495	G	2.7
PI437661B	G	2.7
PI587905	J	2.7	Rpp1
PI566964A	B	2.7
PI567099A	B	2.7
PI567146A	C	2.7
PI587880A	J	2.7	Rpp1-b
PI594172A	A	2.7
PI417088	D	2.8
PI437323	G	2.8
PI549018	G	2.8
PI438230A	A	2.8
PI592923	B	2.8
PI69533	G	3
PI219732	J	3
PI398624	A	3
PI398998	J	3
PI416778	A	3
PI416834	A	3
PI423706	A	3
PI471900	B	3
PI506493	E	3
PI506988	C	3
PI475813A	G	3
PI471943A	B	3
PI567046A	E	3
PI567046C	E	3
PI567056A	C	3
PI567102B	A	3
PI567131B	C	3
PI594762	B	3
PI605833	B	3
PI594470D	G	3
PI594494A	G	3
PI594510B	G	3
PI605787C	B	3
PI196529	B	3.2
PI385942	C	3.2
PI423972	C	3.2
PI594767A	B	3.2
PI612755	G	3.2
PI605781A	B	3.2
PI605781C	B	3.2
PI303651	G	3.3
PI417125	B	3.3
PI445832	A	3.3
PI567024	C	3.3
PI587886	J	3.3	Rpp1
PI594723	B	3.3
PI587880B	J	3.3
PI594839A	G	3.3
PI594839B	G	3.3
PI594813	E	3.4
PI416825B	C	3.5
PI416825C	C	3.5
PI417089B	A	3.5
PI592935	H	3.5
PI206258	A	3.6
PI408251	B	3.7
PI475814	G	3.7
PI408262B	D	3.7
PI592947	G	3.7
PI594756	B	3.7
PI599509	G	3.7
PI606408	A	3.7
PI594511B	G	3.7
PI594760B	B	3.7
PI416764	C	4
PI507259	C	4
PI567737	D	4
PI578417A	A	4
PI594510A	G	4
PI391577	G	4.3
PI404176	D	4.3
PI567437	A	7
PI5944+A108:A279749	F	7
PI594513	C	7
PI567654	I	7
PI507040	0	7
PI509095	A	7
PI240662A	J	7
PI423826A	C	7
PI423840	B	7
PI506511	A	7
PI561378	H	7
PI594802C	A	7
PI408324	B	7
PI594815	E	7
PI594491	E	7
PI605876F	E	7
PI603406	B	7
PI437845C	G	7
PI438364	B	7
PI567166	A	7
PI417197	B	7
PI424456	C	7
PI518757	A	7
PI467329	G	7
PI507536	C	7
PI437269	J	7
PI603698B	E	7
PI594781	G	7
PI291318	A	7
PI407765	H	7
PI567606	0	7
PI567617A	H	7
PI407386D	G	7
PI445826	A	7
PI567584	A	7
PI506570	F	7
PI506483	C	7
PI153210	A	7
PI561242	A	7
PI408274	F	7
PI594805A	E	7
PI507263	A	7
PI437881	B	7
PI507448	C	7
PI567364	D	7
PI423781A	C	7
PI518283	F	7
PI567607A	K	7
PI567209A	F	7
PI548484	A	7
PI594858A	A	7
PI437662	C	7
PI603689	A	7
PI594599	B	7
PI567568A	I	7
PI587965	D	7
PI587910	B	7
PI417477	A	7
PI153236	A	7
PI561276	F	7
PI603673G	A	7
PI417535	B	7
PI594471D	A	7
PI567320	D	7
PI567552	D	7
PI423748A	C	7
PI423964	A	7
PI507678	A	7
PI437265A	J	7
PI507318	A	7
PI567300B	B	7
PI587938	J	7
PI567446	D	7
PI578328C	C	7
PI407909	C	7
PI90256	F	7
PI587617	H	7
PI507079	A	7
PI438254A	J	7
PI567007C	I	7
PI437462B	J	7
PI407889	C	7
PI567746	D	7
PI605800B	C	7
PI398960	D	7
PI506925	C	7
PI408100A	C	7
PI594668	I	7
PI506996	C	7
PI567544	B	7
PI605831A	H	7
PI88350	B	7
PI567309	D	7
PI567083B	A	7
PI567506	B	7
PI561274	F	7
PI458096	C	7
PI438160A	A	7
PI605840D	E	7
PI307895	B	7
PI281913B	H	7
PI506508	A	7
PI381657	L	7
PI567678	H	7
PI408124B	B	7
PI567323A	A	7
PI70027	A	7
PI507708	A	7
PI567033A	A	7
PI594535	E	7
PI437944	J	7
PI605897C	B	7
PI587776	B	7
PI532465	A	7
PI567303A	E	7
PI458024B	A	7
PI407720	G	7
PI398279	B	7
PI603741B	E	7
PI549041A	G	7
PI181571	B	7
PI506548	A	7
PI594414B	B	7
PI342437	C	7
PI567614B	I	7
PI437618	A	7
PI549021A	E	7
PI398728	C	7
PI468965	E	7
PI437847A	G	7
PI567673A	B	7
PI445829A	J	7
PI407908	F	7
PI189866	G	7
PI209332	H	7
PI578417B	A	7
PI548594	A	7
PI605882A	E	7
PI507041	C	7
PI567598B	K	7
PI574481	H	7
PI612745	A	7
PI398488	D	7
PI587618A	A	7
PI423781B	K	7
PI506489	A	7
PI89469	D	7
PI597417	A	7
PI374183	A	7
PI567260	C	7
PI578392B	A	7
PI567389A	B	7
PI587828	B	7
PI594598A	A	7
PI605880	B	7
PI481690	E	7
PI605842C	E	7
PI507114	F	7
PI497967	J	7
PI504510	B	7
PI148260	L	7
PI605834A	E	7
PI319529	B	7
PI605759	C	7
PI603585B	A	7
PI476889	B	7
PI424598	A	7
PI594663	I	7
PI567441C	I	7
PI507703	A	7
PI372424	A	7
PI479726	A	7
PI567479	I	7
PI507005	A	7
PI567173	B	7
PI567521	F	7
PI507195	B	7
PI479724B	A	7
PI407794	C	7
PI594659A	I	7
PI183900	E	7
PI507275	A	7
PI594832B	A	7
PI567362A	B	7
PI407968	0	7
PI340898B	H	7
PI594445	E	7
PI507483	A	7
PI567426	A	7
PI594822	A	7
PI567635	I	7
PI376843	B	7
PI594452	A	7
PI398911	C	7
PI407790.1	B	7
PI561234	C	7
PI506865	C	7
PI561241	C	7
PI603587B	B	7
PI603353	B	7
PI561272	F	7
PI424534	C	7
PI506559	A	7
PI567310A	0	7
PI437518	F	7
PI417212	A	7
PI437166A	A	7
PI200465	A	7
PI605835	E	7
PI398725	A	7
PI417346	C	7
PI307882B	A	7
PI603610B	0	7
PI470224	A	7
PI506537	C	7
PI341256A	B	7
PI398690	F	7
PI567588B	A	7
PI509107	B	7
PI482601	L	7
PI442011	D	7
PI567068B	H	7
PI358315A	B	7
PI437723	B	7
PI423828	C	7
PI407998C	C	7
PI507293A	A	7
PI407713	A	7
PI587992F	B	7
PI424585	0	7
PI471931	A	7
PI261272A	B	7
PI567727A	I	7
PI416955	A	7
PI567571	E	7
PI437263	J	7
PI513382	A	7
PI567395	I	7
PI605821A	H	7
PI471904	C	7
PI417560	F	7
PI398310	A	7
PI398308	C	7
PI592956C	A	7
PI567023A	B	7
PI567373A	D	7
PI561304A	A	7
PI445815	A	7
PI407843	C	7
PI567219	B	7
PI522191	F	7
PI437497	B	7
PI507671	A	7
PI605876E	H	7
PI567440	J	7
PI587700A	H	7
PI561227	C	7
PI606362	L	7
PI567628A	C	7
PI567107B	A	7
PI458307A	C	7
PI567430	E	7
PI567605	A	7
PI339734	F	7
PI567307	E	7
PI377577	I	7
PI603765	C	7
PI437952	F	7
PI606372	B	7
PI398692	F	7
PI612713B	A	7
PI379619	A	7
PI458136	0	7
PI567620B	I	7
PI567453	B	7
PI407788C	G	7
PI567092B	A	7
PI578402	A	7
PI507566	C	7
PI437721B	E	7
PI594453	A	7
PI567391	E	7
PI360957	0	7
PI603748	E	7
PI628847	A	7
PI486328	A	7
PI592976	B	7
PI561346	A	7
PI578377	A	7
PI587865	A	7
PI603737A	A	7
PI587976B	A	7
PI423907	C	7
PI423930B	A	7
PI442003A	H	7
PI476903	A	7
PI567261A	B	7
PI416809	C	7
PI567336B	F	7
PI567278	C	7
PI603334	A	7
PI549024	A	7
PI398378	A	7
PI507238	D	7
PI603346B	A	7
PI171451	C	7
PI424302	D	7
PI438413	A	7
PI549030A	D	7
PI567101	A	7
PI417358	C	7
PI189402	A	7
PI567463	B	7
PI548178	A	7
PI567311A	D	7
PI588035	C	7
PI567100B	A	7
PI445846A	A	7
PI603909C	D	7
PI370057B	B	7
PI398902	C	7
PI476939	C	7
PI407801	G	7
PI408345	B	7
PI567657	B	7
PI437676B	A	7
PI603661B	E	7
PI506880	A	7
PI587908	B	7
PI423806	F	7
PI408319A	A	7
PI594708B	E	7
PI495017B	B	7
PI587863B	A	7
PI567349A	0	7
PI566958	C	7
PI603747	A	7
PI587914A	A	7
PI561240	C	7
PI588042	C	7
PI587748	H	7
PI358315C	A	7
PI567540A	I	7
PI322694	A	7
PI317334A	A	7
PI407816	C	7
PI507421	A	7
PI594877	A	7
PI407841	C	7
PI562373	A	7
PI507106	A	7
PI612739	A	7
PI567339	E	7
PI587797	F	7
PI437630B	G	7
PI407807	F	7
PI605825C	B	7
PI407920	C	7
PI196177	F	7
PI592948	B	7
PI479740	F	7
PI470227A	A	7
PI567398	F	7
PI594418C	B	7
PI549051A	A	7
PI261272D	B	7
PI407783	C	7
PI567538B	D	7
PI605805A	B	7
PI606369B	B	7
PI603176B	C	7
PI458208	A	7
PI417473	A	7
PI507715A	A	7
PI424156B	C	7
PI398303	C	7
PI399066	A	7
PI495017A	B	7
PI208783	C	7
PI561271	D	7
PI561231	A	7
PI567389B	I	7
PI605901	B	7
PI605809A	B	7
PI504499	C	7
PI587678	H	7
PI587912	E	7
PI567454	J	7
PI594305	E	7
PI594654	I	7
PI567549A	H	7
PI588023B	B	7
PI578374	C	7
PI393537	0	7
PI548626	A	7
PI567163	A	7
PI587847	0	7
PI587998F	E	7
PI574486	B	7
PI567197	A	7
PI567275	C	7
PI407854	C	7
PI567296C	A	7
PI567455	A	7
PI506824	B	7
PI567316A	A	7
PI567661A	B	7
PI567292	D	7
PI417366	A	7
PI605847	A	7
PI606437	C	7
PI605781B	A	7
PI605801A	C	7
PI417365A	A	7
PI587574B	A	7
PI561321	F	7
PI374154	H	7
PI587705B	B	7
PI567062	A	7
PI408081	C	7
PI567751A	A	7
PI407874.2	F	7
PI408107	D	7
PI605763	B	7
PI603670	B	7
PI605834C	H	7
PI594506	A	7
PI605886E	H	7
PI407865	A	7
PI506530	A	7
PI506859	B	7
PI561278B	A	7
PI417541	B	7
PI408165	C	7
PI423981	A	7
PI567721	I	7
PI518716	H	7
PI417229	B	7
PI393542	A	7
PI509083	A	7
PI605837C	E	7
PI194655	B	7
PI567434	B	7
PI594828B	A	7
PI567060A	A	7
PI458114	B	7
PI103419A	C	7
PI416878	B	7
PI438417	J	7
PI587909	B	7
PI567775B	B	7
PI398592	D	7
PI259539	B	7
PI587612A	I	7
PI427088A	G	7
PI424515	C	7
PI567402	B	7
PI567405	A	7
PI588036	C	7
PI587835	H	7
PI407656	I	7
PI605832A	E	7
PI567394A	B	7
PI567419A	J	7
PI398663	C	7
PI55089	I	7
PI509080	C	7
PI423771	A	7
PI417131	F	7
PI567257A	A	7
PI556948	B	7
PI407978	B	7
PI588041	C	7
PI407981B	E	7
PI407999.2	B	7
PI479712	B	7
PI464897	G	7
PI567771E	A	7
PI567550	I	7
PI407943	F	7
PI567362B	D	7
PI437182	B	7
PI507461	A	7
PI567680	H	7
PI587784	B	7
PI605832B	H	7
PI587973B	H	7
PI567684B	B	7
PI518751	J	7
PI567501	I	7
PI612759B	K	7
PI507334	C	7
PI549050	A	7
PI603157	A	7
PI538385A	I	7
PI509100	A	7
PI358316A	B	7
PI437432B	F	7
PI506573	B	7
PI561328	C	7
PI407725B	A	7
PI605863B	A	7
PI594498A	C	7
PI399033	D	7
PI567378	I	7
PI323276	J	7
PI603783	H	7
PI566976	A	7
PI330634	A	7
PI407891	C	7
PI437241	0	7
PI423790	C	7
PI437454	F	7
PI504483A	A	7
PI549042A	A	7
PI437539	A	7
PI54857	A	7
PI561228	A	7
PI567623	B	7
PI567116A	A	7
PI458256	D	7
PI567714	I	7
PI567344B	D	7
PI566968C	I	7
PI319535A	A	7
PI567297	D	7
PI567041A	B	7
PI507676	A	7
PI538375	I	7
PI588014A	B	7
PI567490	I	7
PI567031A	B	7
PI423817	F	7
PI615446	0	7
PI81029N	G	7
PI603493	I	7
PI240663	B	7
PI567047A	B	7
PI424488A	C	7
PI574478B	C	7
PI594567A	A	7
PI594831	B	7
PI594844	A	7
PI437321	G	7
PI507273	C	7
PI578309	J	7
PI594471B	A	7
PI476890	B	7
PI603681A	C	7
PI506962	A	7
PI578324B	E	7
PI578444B	A	7
PI567317	D	7
PI567329	J	7
PI603474	E	7
PI567301A	J	7
PI416851	D	7
PI507717	A	7
PI458146	C	7
PI603337A	F	7
PI398469	A	7
PI594562A	A	7
PI374193	J	7
PI417341	C	7
PI605839C	0	7
PI437570	B	7
PI340900A	0	7
PI567621A	I	7
PI548443	A	7
PI417379	C	7
PI481686	E	7
PI567649	B	7
PI594888	A	7
PI458289	C	7
PI567369A	B	7
PI587963	0	7
PI399059	C	7
PI506853	A	7
PI507237	D	7
PI398862	F	7
PI567424A	B	7
PI437666	G	7
PI281901A	B	7
PI423783	A	7
PI458223	F	7
PI605891C	A	7
PI507368	A	7
PI181535	C	7
PI340041	C	7
PI416873C	A	7
PI417408	C	7
PI567520A	H	7
PI475824A	G	7
PI594616	A	7
PI567342	F	7
PI603588	A	7
PI438460	A	7
PI567597A	G	7.3
PI438069B	D	7.3
PI266807D	B	7.3
PI587989B	B	7.3
PI437772B	A	7.3
PI597393	J	7.3
PI153218	B	7.3
PI594740B	A	7.3
PI437694	A	7.3
PI497970	A	7.3
PI507341	B	7.3
PI594416	I	7.3
PI437639	G	7.3
PI506864B	C	7.3
PI407986B	B	7.3
PI605787B	A	7.3
PI587719A	I	7.3
PI578457B	C	7.3
PI437976	J	7.3
PI437695A	D	7.3
PI587738	F	7.3
PI605864	B	7.3
PI417228	A	7.3
PI587766	0	7.3
PI437515B	F	7.3
PI603479	B	7.3
PI358318A	A	7.3
PI587887A	B	7.3
PI407986A	C	7.3
PI408044	A	7.3
PI567266A	H	7.3
PI567589	H	7.3
PI567738A	B	7.3
PI423820	C	7.3
PI567410A	A	7.3
PI605890B	C	7.3
PI507493	C	7.3
PI605865A	B	7.3
PI605881	C	7.3
PI507075	A	7.3
PI416815	A	7.3
PI471926	E	7.3
PI567393	I	7.3
PI594448A	E	7.3
PI587996B	B	7.3
PI416929	C	7.3
PI615456	A	7.3
PI360851	A	7.3
PI468969	A	7.3
PI594446	I	7.3
PI567372A	D	7.3
PI437470	B	7.3
PI594857	A	7.3
PI567539	D	7.3
PI266806A	D	7.3
PI587814F	I	7.3
PI291275	G	7.3
PI605884C	E	7.3
PI507249	B	7.3
PI423953	B	7.3
PI588011E	H	7.3
PI605761	A	7.3
PI594490	A	7.3
PI578321	E	7.3
PI423803	C	7.3
PI567406A	A	7.3
PI417000	C	7.3
PI438292	B	7.3
PI229339	0	7.3
PI266807C	E	7.3
PI567330	D	7.3
PI518754	A	7.3
PI417384	C	7.3
PI587982A	B	7.3
PI408169C	B	7.3
PI416780	E	7.3
PI567038	C	7.3
PI587829	G	7.3
PI209833	J	7.3
PI475826	G	7.3
PI587823	H	7.3
PI567283	A	7.3
PI594869	B	7.3
PI509112	C	7.3
PI407998B	C	7.3
PI587830B	H	7.3
PI603551A	D	7.3
PI605788	B	7.3
PI603567A	B	7.3
PI423975	B	7.3
PI408163	C	7.3
PI578459	K	7.3
PI603598A	H	7.3
PI438317	F	7.3
PI372402	F	7.3
PI594618B	E	7.3
PI424304	D	7.3
PI588027D	0	7.3
PI238932	A	7.3
PI605758D	A	7.3
PI603150	A	7.3
PI628908	A	7.3
PI567465	J	7.3
PI567518	I	7.3
PI594461B	G	7.3
PI594459	E	7.3
PI567759	I	7.3
PI603602	E	7.3
PI347563B	J	7.3
PI196486	A	7.3
PI606401	C	7.3
PI603168	G	7.3
PI208788	E	7.3
PI518756	A	7.3
PI567392	I	7.3
PI587839A	A	7.3
PI200507	A	7.3
PI416980	A	7.3
PI567507A	I	7.3
PI588022A	J	7.3
PI594751A	A	7.3
PI518729	H	7.3
PI603592	B	7.3
PI606432A	E	7.3
PI417347	C	7.3
PI587982B	A	7.3
PI437760	F	7.3
PI507705	G	7.3
PI437869	J	7.3
PI587803	I	7.3
PI587750	B	7.3
PI340900B	H	7.3
PI476938	C	7.3
PI594658	I	7.3
PI437609B	A	7.3
PI424234B	A	7.3
PI567771B	A	7.3
PI532463A	G	7.3
PI567205	B	7.3
PI398741	A	7.3
PI424219A	B	7.3
PI424368B	D	7.3
PI594455B	A	7.3
PI567708	I	7.3
PI587791	A	7.3
PI588049	A	7.3
PI594492B	A	7.3
PI532454	C	7.3
PI567414	B	7.3
PI549031	I	7.3
PI504498	C	7.3
PI398537	D	7.3
PI578436	A	7.3
PI603496B	B	7.3
PI561331	A	7.3
PI628840	C	7.3
PI399025	C	7.3
PI68500	A	7.3
PI594468	A	7.3
PI506689	C	7.3
PI424360	J	7.3
PI567475	B	7.3
PI437126B	B	7.3
PI567593A	A	7.3
PI606426	B	7.3
PI587754	A	7.3
PI597387	A	7.3
PI588025	A	7.3
PI603503	D	7.3
PI594825	A	7.3
PI340901	A	7.3
PI438508	C	7.3
PI567444	B	7.3
PI567636	I	7.3
PI587974	H	7.3
PI416981	C	7.3
PI408167B	A	7.3
PI372403B	A	7.3
PI567492	C	7.3
PI587916D	F	7.3
PI378674B	A	7.3
PI567450	I	7.3
PI587761	B	7.3
PI398574	A	7.3
PI506635	A	7.3
PI567422	I	7.3
PI508294	B	7.3
PI567259	E	7.3
PI603663	J	7.3
PI507683	J	7.3
PI566982	A	7.3
PI605870B	A	7.3
PI437910A	A	7.3
PI423824	B	7.3
PI437711A	A	7.3
PI603676	A	7.3
PI588020	J	7.3
PI567667A	E	7.3
PI438270	G	7.3
PI605839A	E	7.3
PI305074	0	7.3
PI603344	A	7.3
PI613559C	K	7.3
PI219656	B	7.3
PI68466	G	7.3
PI587832	A	7.3
PI398290	C	7.3
PI605878	B	7.3
PI567153	C	7.3
PI605877D	E	7.3
PI424137A	B	7.3
PI605791B	B	7.3
PI549049B	D	7.3
PI490768	I	7.3
PI587778	H	7.3
PI587833	G	7.3
PI506605	A	7.3
PI594451	B	7.3
PI518291A	A	7.3
PI437196	A	7.3
PI205910	B	7.3
PI603521	B	7.3
PI437303	A	7.3
PI68521	D	7.3
PI567293	B	7.3
PI408077	B	7.3
PI507024	C	7.3
PI467328	G	7.3
PI437519	A	7.3
PI437795	A	7.3
PI506703	A	7.3
PI603593	B	7.3
PI398708	C	7.3
PI567543C	A	7.3
PI567516A	B	7.3
PI437105A	A	7.3
PI603487C	A	7.3
PI398295	B	7.3
PI538387	A	7.3
PI518286	H	7.3
PI603570A	I	7.3
PI587984B	A	7.3
PI605840G	E	7.3
PI398368	C	7.3
PI384474	J	7.3
PI603564B	G	7.3
PI603725	A	7.3
PI605877F	E	7.3
PI561347	A	7.3
PI73772	A	7.3
PI594463A	E	7.3
PI297499	E	7.3
PI605789C	B	7.3
PI398328	C	7.3
PI612758B	A	7.3
PI603429B	B	7.3
PI567237	C	7.3
PI567761	A	7.3
PI398609	C	7.3
PI437885	A	7.3
PI407778C	F	7.3
PI506609	B	7.3
PI587998C	B	7.3
PI594456A	C	7.3
PI567401	E	7.3
PI205902	H	7.3
PI506920	G	7.3
PI567728	I	7.3
PI538391	B	7.3
PI507565	C	7.3
PI603426B	A	7.3
PI458218	C	7.3
PI603481	I	7.3
PI224275	C	7.3
PI587844A	H	7.3
PI605817C	B	7.3
PI407781A	B	7.3
PI507685A	B	7.3
PI398356	D	7.3
PI588047	F	7.3
PI603582	J	7.3
PI506638	J	7.3
PI548414	C	7.3
PI506943	C	7.3
PI540556	A	7.3
PI438440.1	H	7.3
PI416771	B	7.3
PI532436B	A	7.3
PI603480	A	7.3
PI567136B	C	7.3
PI347552C	D	7.3
PI504501	C	7.3
PI103091	I	7.3
PI438509A	B	7.3
PI89075	D	7.3
PI381679	0	7.3
PI438207B	K	7.3
PI424484A	A	7.3
PI567548	I	7.3
PI281913A	H	7.3
PI506990	C	7.3
PI417557	A	7.3
PI593957	B	7.3
PI458018	C	7.3
PI603461	F	7.3
PI340027	D	7.3
PI605854A	C	7.3
PI594618C	B	7.3
PI603318	A	7.3
PI438189	F	7.3
PI587783	B	7.3
PI91725.2	A	7.3
PI398289	A	7.3
PI358313	A	7.3
PI417329	D	7.3
PI437845B	D	7.3
PI227322	A	7.3
PI588033C	E	7.3
PI507567	C	7.3
PI91162	A	7.3
PI408185	A	7.3
PI567284	D	7.3
PI507491	C	7.3
PI407990	C	7.3
PI587740	F	7.3
PI323552	J	7.3
PI594784A	A	7.3
PI561379A	A	7.3
PI578308A	G	7.3
PI612736	G	7.3
PI605805B	B	7.3
PI594657	I	7.3
PI605845C	E	7.3
PI587891A	F	7.3
PI594738B	B	7.3
PI408180.1	C	7.3
PI437126C	E	7.3
PI437974B	A	7.3
PI424506	F	7.3
PI148259	B	7.3
PI290123A	J	7.3
PI605813	A	7.3
PI605840F	E	7.3
PI605886B	H	7.3
PI507294A	A	7.3
PI594454A	A	7.3
PI603467	I	7.3
PI603417	D	7.3
PI605877B	A	7.3
PI549070	A	7.3
PI567148	B	7.3
PI594554	J	7.3
PI438506	A	7.3
PI567595B	I	7.3
PI605817A	E	7.3
PI408131B	B	7.3
PI605808	C	7.3
PI587871	A	7.3
PI398903	C	7.3
PI378672	J	7.3
PI567451	0	7.3
PI578446B	B	7.3
PI587808B	A	7.3
PI549030B	D	7.3
PI486330	E	7.3
PI605839B	A	7.3
PI423831	F	7.3
PI468375	A	7.3
PI506524	A	7.3
PI593993A	B	7.3
PI504502	A	7.3
PI603365	B	7.3
PI437314	F	7.3
PI476900	A	7.3
PI507406B	C	7.3
PI398671	D	7.3
PI438367	A	7.3
PI416903	C	7.3
PI588016	B	7.3
PI464887	D	7.3
PI578330	A	7.3
PI594753C	A	7.3
PI566990B	I	7.3
PI436565	A	7.3
PI398593	D	7.3
PI194773	B	7.3
PI398440	C	7.3
PI416826B	0	7.3
PI561322	F	7.3
PI605886C	H	7.3
PI561279	A	7.3
PI587976A	A	7.3
PI507232	C	7.3
PI291310B	A	7.3
PI437784	D	7.3
PI438256A	E	7.3
PI603422D	I	7.3
PI567566	G	7.3
PI603435A	G	7.3
PI594564	A	7.3
PI153310	A	7.3
PI509086	C	7.3
PI506803	A	7.3
PI603491	G	7.3
PI605888	G	7.3
PI594652B	A	7.3
PI393535	C	7.3
PI171430	I	7.3
PI594889	B	7.3
PI594890	J	7.3
PI437698	A	7.3
PI135590	G	7.3
PI605840B	E	7.3
PI476895	B	7.3
PI587855	B	7.3
PI588037	C	7.3
PI578443	A	7.3
PI567615	B	7.3
PI594505B	H	7.3
PI180509	B	7.3
PI203398	C	7.3
PI567110A	E	7.3
PI578482C	C	7.3
PI290153	B	7.3
PI475821	J	7.3
PI398560	C	7.3
PI567155A	C	7.3
PI518285	H	7.3
PI506696	C	7.3
PI398302	J	7.3
PI594735	A	7.3
PI567435A	B	7.3
PI606417	H	7.3
PI361085B	A	7.3
PI437370	F	7.3
PI200523	B	7.3
PI603759B	F	7.3
PI587814A	I	7.3
PI408209B	C	7.3
PI424510	J	7.3
PI398587	C	7.3
PI567068A	A	7.3
PI594438	H	7.3
PI594747A	B	7.3
PI561335	A	7.3
PI408272A	C	7.3
PI603155	B	7.3
PI68474	D	7.3
PI606382A	B	7.3
PI594591A	L	7.3
PI587624	B	7.3
PI438160C	F	7.3
PI458088	A	7.3
PI593950B	A	7.3
PI437498	F	7.3
PI587762	G	7.3
PI430620	A	7.3
PI437179	B	7.3
PI567035A	0	7.3
PI594570A	A	7.3
PI567581	A	7.3
PI476351	A	7.3
PI603915E	C	7.3
PI603478	D	7.3
PI437109B	D	7.3
PI374175	A	7.3
PI603694B	G	7.3
PI458148	A	7.3
PI458246A	D	7.3
PI587615	B	7.3
PI561302A	A	7.3
PI408092A	A	7.3
PI297549	A	7.3
PI561285A	A	7.3
PI594819	A	7.3
PI603443A	A	7.3
PI438337	F	7.3
PI605877C	E	7.3
PI165896	E	7.3
PI398709	C	7.3
PI628884	B	7.3
PI509102	A	7.3
PI594426A	A	7.3
PI567515	B	7.3
PI281890A	A	7.3
PI567624	I	7.3
PI239236	A	7.3
PI507325	A	7.3
PI605844E	E	7.3
PI398301	C	7.3
PI204335	A	7.3
PI398477	C	7.3
PI438306	D	7.3
PI594509A	E	7.3
PI567340	D	7.3
PI612737	A	7.3
PI587769	H	7.3
PI68704	D	7.3
PI437819	G	7.7
PI593949B	C	7.7
PI603476	D	7.7
PI603317	A	7.7
PI567547	B	7.7
PI408265C	C	7.7
PI437653	H	7.7
PI549057B	A	7.7
PI588028	A	7.7
PI86053	A	7.7
PI605827C	A	7.7
PI587867	A	7.7
PI603746	H	7.7
PI273483A	C	7.7
PI438112B	G	7.7
PI605844A	A	7.7
PI437462A	J	7.7
PI417040A	A	7.7
PI504486	A	7.7
PI68564	G	7.7
PI361085A	A	7.7
PI424425	C	7.7
PI507386	A	7.7
PI437235	A	7.7
PI603594	H	7.7
PI578392A	A	7.7
PI605812	B	7.7
PI605821C	A	7.7
PI567240	B	7.7
PI603755B	A	7.7
PI192870	B	7.7
PI407804	C	7.7
PI407988B	A	7.7
PI374178	A	7.7
PI424504A	B	7.7
PI597432	A	7.7
PI603758A	E	7.7
PI438259B	A	7.7
PI594716A	B	7.7
PI605810A	B	7.7
PI438077	B	7.7
PI507189A	A	7.7
PI253652A	B	7.7
PI538409	C	7.7
PI398975	F	7.7
PI372404C	A	7.7
PI606438A	C	7.7
PI347552B	A	7.7
PI423837B	0	7.7
PI407768	C	7.7
PI423930A	A	7.7
PI594783	0	7.7
PI437487	0	7.7
PI504494	C	7.7
PI567603A	A	7.7
PI593962	A	7.7
PI587846A	B	7.7
PI587841B	B	7.7
PI587566A	B	7.7
PI408180.2	C	7.7
PI437748	F	7.7
PI587814G	I	7.7
PI417289	D	7.7
PI437102	A	7.7
PI424175	D	7.7
PI437887A	B	7.7
PI567301B	D	7.7
PI605879	B	7.7
PI603483	B	7.7
PI437542	A	7.7
PI95853	F	7.7
PI567211B	G	7.7
PI424348B	B	7.7
PI538376	D	7.7
PI603416	A	7.7
PI518718A	G	7.7
PI605792D	A	7.7
PI416803	A	7.7
PI587789	L	7.7
PI587722	B	7.7
PI588032B	J	7.7
PI578364	C	7.7
PI438054	F	7.7
PI603426C	B	7.7
PI605845D	E	7.7
PI437556	A	7.7
PI587872	B	7.7
PI605846E	E	7.7
PI567385	B	7.7
PI424353	C	7.7
PI605757	A	7.7
PI437530	F	7.7
PI417468	C	7.7
PI290127	A	7.7
PI603300	A	7.7
PI437659	A	7.7
PI532445	A	7.7
PI361088A	J	7.7
PI561389A	B	7.7
PI587770	B	7.7
PI424435	C	7.7
PI438062	E	7.7
PI398299	B	7.7
PI189944	F	7.7
PI430595	H	7.7
PI187152	K	7.7
PI587685	I	7.7
PI200464	B	7.7
PI603320	A	7.7
PI437980	L	7.7
PI398843	C	7.7
PI438465	J	7.7
PI290157	A	7.7
PI603505	D	7.7
PI605846D	A	7.7
PI561369	A	7.7
PI587696	H	7.7
PI437258	J	7.7
PI437677	A	7.7
PI592914	H	7.7
PI603569B	D	7.7
PI578324E	E	7.7
PI605898	A	7.7
PI404174	D	7.7
PI588019B	E	7.7
PI407805D	B	7.7
PI508296A	C	7.7
PI408179	C	7.7
PI416854	C	7.7
PI592952	G	7.7
PI603757A	F	7.7
PI603600	G	7.7
PI603672B	A	7.7
PI605862C	E	7.7
PI424479	F	7.7
PI407840	C	7.7
PI424300B	B	7.7
PI594455A	E	7.7
PI153243	B	7.7
PI424561	A	7.7
PI594667	E	7.7
PI605779A	A	7.7
PI210353	L	7.7
PI587581	C	7.7
PI603487B	H	7.7
PI438470	A	7.7
PI603546A	B	7.7
PI603753B	H	7.7
PI438045	F	7.7
PI567727B	I	7.7
PI479742	A	7.7
PI437421	A	7.7
PI587976D	A	7.7
PI506747	B	7.7
PI153315	A	7.7
PI594814	J	7.7
PI398267	D	7.7
PI532457	A	7.7
PI181542	A	7.7
PI613562	A	7.7
PI358321A	A	7.7
PI437850	J	7.7
PI424261	E	7.7
PI407874.1	F	7.7
PI423768	C	7.7
PI437369	F	7.7
PI606409	H	7.7
PI261271	B	7.7
PI603525	A	7.7
PI417466	A	7.7
PI603437C	B	7.7
PI605836	K	7.7
PI587837	B	7.7
PI398863	D	7.7
PI417556	A	7.7
PI437105B	A	7.7
PI578360	C	7.7
PI506896	A	7.7
PI612710	G	7.7
PI341257	A	7.7
PI603381A	B	7.7
PI567304	D	7.7
PI87047	C	7.7
PI54608.4	C	7.7
PI407961.1	C	7.7
PI423805	J	7.7
PI506482	A	7.7
PI153316	A	7.7
PI398400	B	7.7
PI587584	B	7.7
PI424403	C	7.7
PI398659	A	7.7
PI567200B	A	7.7
PI587692A	H	7.7
PI594439A	E	7.7
PI602491	A	7.7
PI603297	A	7.7
PI605868	E	7.7
PI378680E	J	7.7
PI567586B	A	7.7
PI437564	A	7.7
PI587814B	I	7.7
PI567286	D	7.7
PI594728B	B	7.7
PI594633	H	7.7
PI437755	A	7.7
PI424370A	D	7.7
PI398694	B	7.7
PI424567	D	7.7
PI407775	C	7.7
PI612747	D	7.7
PI424374	C	7.7
PI68423	D	7.7
PI587631B	A	7.7
PI398571	D	7.7
PI588014C	B	7.7
PI347552A	A	7.7
PI437168C	J	7.7
PI416852	F	7.7
PI424569B	B	7.7
PI476914	0	7.7
PI437486	B	7.7
PI603463	A	7.7
PI606433	A	7.7
PI628915	A	7.7
PI605817D	A	7.7
PI578332C	A	7.7
PI507541	A	7.7
PI518722	A	7.7
PI372412	C	7.7
PI347551	A	7.7
PI567526	A	7.7
PI417470	A	7.7
PI532437	K	7.7
PI594769	A	7.7
PI304218	E	7.7
PI567690	H	7.7
PI408053	B	7.7
PI603662B	J	7.7
PI189883	A	7.7
PI587788A	H	7.7
PI408167A	C	7.7
PI417434	C	7.7
PI603562B	J	7.7
PI561336	A	7.7
PI424339	C	7.7
PI603343A	C	7.7
PI594527	A	7.7
PI424255A	C	7.7
PI603381C	B	7.7
PI437758	A	7.7
PI606429	C	7.7
PI424487B	C	7.7
PI587775	A	7.7
PI372414	A	7.7
PI438055A	0	7.7
PI479718A	A	7.7
PI346298	A	7.7
PI408322	C	7.7
PI398756	C	7.7
PI372417	A	7.7
PI594639	H	7.7
PI423848	A	7.7
PI587559B	A	7.7
PI587752	A	7.7
PI424472B	A	7.7
PI605840E	E	7.7
PI603911A	A	7.7
PI445836	B	7.7
PI153242	J	7.7
PI408164	B	7.7
PI587998A	E	7.7
PI603736	B	7.7
PI437305	J	7.7
PI603462	F	7.7
PI587582	B	7.7
PI588002	A	7.7
PI578486	C	7.7
PI605831C	E	7.7
PI561310	C	7.7
PI436612	A	7.7
PI371609	B	7.7
PI417464	A	7.7
PI437198	J	7.7
PI408084C	C	7.7
PI438461	A	7.7
PI360958	A	7.7
PI70456	G	7.7
PI438433	J	7.7
PI506525	A	7.7
PI437782	A	7.7
PI594753B	H	7.7
PI189894	A	7.7
PI594904	H	7.7
PI605884B	E	7.7
PI603916	F	7.7
PI592907D	A	7.7
PI417576	I	7.7
PI438197	A	7.7
PI423736A	A	7.7
PI437260A	J	7.7
PI587900A	C	7.7
PI427136	A	7.7
PI417491	D	7.7
PI398930	C	7.7
PI578437A	A	7.7
PI603356	D	7.7
PI567327	J	7.7
PI606748	A	7.7
PI261473	E	7.7
PI587840	E	7.7
PI407903B	C	7.7
PI587902A	E	7.7
PI605787A	B	7.7
PI603739	0	7.7
PI416804	A	7.7
PI417220	A	7.7
PI606375	B	7.7
PI437902B	A	7.7
PI424569A	B	7.7
PI326579	B	7.7
PI605784	A	7.7
PI360846	C	7.7
PI603291	B	7.7
PI603715	E	7.7
PI587852	A	7.7
PI605774	E	7.7
PI437328	F	7.7
PI423977	A	7.7
PI438206	A	7.7
PI346300	0	7.7
PI248398	A	7.7
PI189860	F	7.7
PI424400	B	7.7
PI438195	G	7.7
PI371612	A	7.7
PI437716A	K	7.7
PI423822	A	7.7
PI578319C	E	7.7
PI407929	A	7.7
PI458160	C	7.7
PI606412	H	7.7
PI408285C	J	7.7
PI628842	C	7.7
PI437472	B	7.7
PI438235	F	7.7
PI438200	A	7.7
PI442012A	C	7.7
PI567527	A	7.7
PI507714	A	7.7
PI567780B	B	7.7
PI437236	A	7.7
PI424383	C	7.7
PI567703	B	7.7
PI381660	H	7.7
PI603758E	E	7.7
PI587625A	H	7.7
PI157421	D	7.7
PI587954	J	7.7
PI297501	C	7.7
PI423954	B	7.7
PI243533	A	7.7
PI424211	F	7.7
PI499957	E	7.7
PI458276	C	7.7
PI171432	B	7.7
PI605789D	C	7.7
PI424319	C	7.7
PI423769A	C	7.7
PI567244	E	7.7
PI567568B	B	7.7
PI605862A	E	7.7
PI407857	C	7.7
PI408032A	C	7.7
PI437847B	G	7.7
PI587808A	C	7.7
PI594659C	I	7.7
PI91343	B	7.7
PI85009.1	A	7.7
PI605873	E	7.7
PI408138A	B	7.7
PI594771	A	7.7
PI438251	A	7.7
PI587555A	A	7.7
PI438276	A	7.7
PI603384	B	7.7
PI603764B	K	7.7
PI538383	B	7.7
PI429330	A	7.7
PI341264	B	7.7
PI593967	A	7.7
PI603915B	0	7.7
PI594661	I	7.7
PI507449	C	7.7
PI507364	C	7.7
PI407717	A	7.7
PI424201	A	7.7
PI290154	B	7.7
PI423796B	C	7.7
PI588029	A	7.7
PI549042B	G	8
PI479737	D	8
PI605818A	H	8
PI605882B	E	8
PI189938	F	8
PI578328B	A	8
PI587635	B	8
PI603910B	C	8
PI423948A	A	8
PI398913	D	8
PI464912	A	8
PI416845	A	8
PI424402A	C	8
PI437106	A	8
PI430594	G	8
PI538392	E	8
PI587603D	A	8
PI471935	G	8
PI399069	C	8
PI358318B	A	8
PI594780	A	8
PI60273	I	8
PI398284	C	8
PI424499C	C	8
PI603458B	G	8
PI587907	K	8
PI507007	A	8
PI587998B	0	8
PI587917	0	8
PI437686	D	8
PI603914	C	8
PI424540	C	8
PI88788	A	8
PI594560B	A	8
PI605855	B	8
PI86109B	A	8
PI407855	C	8
PI423756B	C	8
PI408337	A	8
PI506869	C	8
PI559932	A	8
PI594662B	H	8
PI603678B	I	8
PI606410	B	8
PI587801	B	8
PI424277B	E	8
PI437463A	B	8
PI407798	C	8
PI587964	D	8
PI423829	C	8
PI257438	B	8
PI464888B	D	8
PI438042	G	8
PI548625	A	8
PI597407B	B	8
PI87629	B	8
PI578373	A	8
PI407866	C	8
PI417194	A	8
PI567610A	I	8
PI417339	D	8
PI398502	C	8
PI495017C	B	8
PI416774	A	8
PI500648	L	8
PI438070	A	8
PI257439	B	8
PI424139	F	8
PI437582	A	8
PI438208	K	8
PI360964	A	8
PI507061	A	8
PI424549B	A	8
PI416951	C	8
PI408074B	B	8
PI567665	I	8
PI594481	E	8
PI424238	F	8
PI339865B	A	8
PI587585B	H	8
PI561343	B	8
PI340899	H	8
PI612721B	D	8
PI341256B	I	8
PI307891B	A	8
PI548654	A	8
PI567361	D	8
PI567049B	E	8
PI605828C	A	8
PI548360	A	8
PI424589	C	8
PI603466B	I	8
PI398963	A	8
PI437147	B	8
PI594307	E	8
PI424182A	C	8
PI605890A	E	8
PI438066	F	8
PI587760	C	8
PI416811	A	8
PI561284	A	8
PI506711B	C	8
PI587838	C	8
PI506894	A	8
PI587983A	A	8
PI587900B	C	8
PI417405	A	8
PI578448	B	8
PI567371A	D	8
PI587940	B	8
PI567071B	0	8
PI578324H	E	8
PI532446	A	8
PI593943	D	8
PI481676	E	8
PI567175D	F	8
PI587962	B	8
PI331793	A	8
PI342004	A	8
FC31700	D	8
PI603761	H	8
PI562374	A	8
PI438233B	J	8
PI603465A	I	8
PI606439	C	8
PI603575	B	8
PI424444A	C	8
PI605800A	C	8
PI407849	C	8
PI506532	C	8
PI459025E	E	8
PI567086A	A	8
PI201421	A	8
PI507563	F	8
PI567507C	B	8
PI518726	I	8
PI507003	A	8
PI594773	K	8
PI194641	B	8
PI416767	A	8
PI506902	A	8
PI399044	A	8
PI290124	A	8
PI578368	G	8
PI358317B	A	8
PI504487	B	8
PI95860	A	8
PI538404	A	8
PI594536	A	8
PI438182	G	8
PI424494	A	8
PI442037	A	8
PI567338	F	8
PI404155B	A	8
PI628931	A	8
PI417342	A	8
PI506801B	A	8
PI612615	A	8
PI408002	D	8
PI398804	C	8
PI549064	C	8
PI437752C	F	8
PI437651B	G	8
PI603475	D	8
PI437156B	A	8
PI445846B	B	8
PI96983	A	8
PI603679	D	8
PI424202	B	8
PI437737	A	8
PI578471A	D	8
PI181557	A	8
PI91719	D	8
PI407962.2	A	8
PI603780	A	8
PI567408	D	8
PI594555B	A	8
PI567669	B	8
PI587583B	A	8
PI603311	G	8
FC33123	C	8
PI605849	E	8
PI509110A	C	8
PI605753	B	8
PI423779	A	8
PI603301B	A	8
PI437082	A	8
PI587553A	I	8
PI291319A	C	8
PI437630D	F	8
PI606398	B	8
PI438450	B	8
PI603459	I	8
PI157417	C	8
PI437109C	D	8
PI567653	C	8
PI603515	A	8
PI407984	C	8
PI605897B	A	8
PI628836	C	8
PI548582	A	8
PI507506	A	8
PI424337.2	C	8
PI153317	A	8
PI605787D	A	8
PI603686	B	8
PI538381	C	8
PI605771	B	8
PI587785	H	8
PI378675A	G	8
PI587577F	G	8
PI567696B	H	8
PI504508	0	8
PI417268	A	8
PI417368	A	8
PI424249A	C	8
PI594810B	B	8
PI437368	A	8
PI398636	C	8
PI594662A	H	8
PI594217C	F	8
PI408079B	C	8
PI407714	B	8
PI548489	B	8
PI567510A	B	8
PI438256B	D	8
PI458108	C	8
PI603349	B	8
PI423982	A	8
PI437223A	A	8
PI587710	A	8
PI437074	A	8
PI445831	B	8
PI561379B	A	8
PI464883	A	8
PI561236	C	8
PI437969	B	8
PI417433	A	8
PI437777	F	8
PI605785	A	8
PI86903.3	C	8
PI54615.1	D	8
PI407868C	C	8
PI605837B	E	8
PI417196B	C	8
PI578318D	J	8
PI567366A	I	8
PI200468	E	8
PI587810	L	8
PI423849	C	8
PI437554	G	8
PI532469	A	8
PI423882B	A	8
PI442007B	C	8
PI606387	B	8
PI262180	E	8
PI587992B	B	8
PI587955	E	8
PI506658	A	8
PI594399A	0	8
PI567507D	B	8
PI437180	A	8
PI497959	B	8
PI518287	A	8
PI417337	A	8
PI567429B	G	8
PI587822B	H	8
PI606382B	E	8
PI398343	B	8
PI194630	C	8
PI592933	A	8
PI408177	K	8
PI261272C	B	8
PI578472	E	8
PI424485	C	8
PI587618C	A	8
PI594707	K	8
PI476882	0	8
PI587949	A	8
PI504484	C	8
PI587999B	A	8
PI417522	A	8
PI245008	E	8
PI261272B	A	8
PI603511A	I	8
PI90576.1	B	8
PI578401D	D	8
PI593950A	A	8
PI587812A	E	8
PI587583A	C	8
PI587857	H	8
PI507478	C	8
PI437578	A	8
PI587870	I	8
PI358316C	B	8
PI518671	A	8
PI90574	B	8
PI407890.1	C	8
PI200494	C	8
PI438323	J	8
PI603432B	F	8
PI603571C	I	8
PI587953	A	8
PI567268	C	8
PI285092	A	8
PI587601C	A	8
PI54608.5	B	8
PI347556	J	8
PI398984	C	8
PI86416	A	8
PI603380	G	8
PI391586	B	8
PI372416B	A	8
PI603404	C	8
PI398655	D	8
PI30600	G	8
PI578334	C	8
PI424296C	C	8
PI417332	B	8
PI603402	A	8
PI408168	J	8
PI424204	B	8
PI603348C	B	8
PI578482A	C	8
PI594749	B	8
PI68708	D	8
PI594568B	B	8
PI603343B	C	8
PI437460	B	8
PI603750B	E	8
PI548657	I	8
PI506841	C	8
PI594440	A	8
PI605828B	E	8
PI424325	C	8
PI605758A	A	8
PI201428	A	8
PI438477	A	8
PI506698	C	8
PI227687	A	8
PI89772	B	8
PI603726	A	8
PI339985	C	8
PI449458B	A	8
PI437199	J	8
PI468381	A	8
PI587612B	H	8
PI398859	C	8
PI567558	G	8
PI494526	A	8
PI603293A	A	8
PI458307B	C	8
PI605756	B	8
PI574476A	J	8
PI398681	J	8
PI628936	A	8
PI437311B	J	8
PI464920A	D	8
PI437627	G	8
PI297538	C	8
PI200593	D	8
PI408083B	B	8
PI578460	B	8
PI408282	A	8
PI567498	I	8
PI578329B	B	8
PI594615	A	8
PI506748	D	8
PI408004.1	B	8
PI567517	C	8
PI594397B	H	8
PI196530	B	8
PI578366	E	8
PI358314	A	8
PI424558A	C	8
PI424156C	D	8
PI189937	F	8
PI587826	A	8
PI532462B	B	8
PI566975	A	8
PI438351	A	8
PI603529	C	8
PI407980	B	8
PI398513	C	8
PI561371	I	8
PI594886	B	8
PI458301	C	8
PI417570	B	8
PI587816	C	8
PI512322A	B	8
PI605794	A	8
PI567099B	C	8
PI506807	A	8
PI408271	C	8
PI587825A	H	8
PI518759	A	5
PI594767B	B	5
PI567565	A	5.3
PI424299A	C	5.3
PI417317	B	5.5
PI437527	A	5.5
[truncated: 819 more rows]

## Sheet: S9
Table S9 : Variant information obtained from local haplotyping around Gm18_56100116 exclusively within resistant (RB) individuals implemented in crosshap v1.4.0 Marsh et al., 2023 -
ID - SNP ID, POS - SNP position, MGs - marker groups, ref - reference allele, alt - alternate allele, het - heterozygous
phenodiff - phenotypic difference between individuals having the alternate allele for the MG with those who have the reference allele, AltAF - alternate allele frequency, meanr2 - mean linkage correlation
ID	POS	MGs	ref	alt	het	phenodiff	AltAF	meanr2
Gm18_56098845	56098845	0	100	0	0	NA	0	0
Gm18_56098885	56098885	0	40	59	1	0.213475	0.595	0.150354
Gm18_56098918	56098918	0	69	31	0	0.336325	0.31	0.119769
Gm18_56098988	56098988	0	40	59	1	0.213475	0.595	0.150354
Gm18_56099024	56099024	0	71	28	1	-0.110664	0.285	0.081527
Gm18_56099067	56099067	0	40	59	1	0.213475	0.595	0.150354
Gm18_56099106	56099106	0	40	59	1	0.213475	0.595	0.150354
Gm18_56099115	56099115	0	71	28	1	-0.110664	0.285	0.081527
Gm18_56099221	56099221	0	59	41	0	0.261844	0.41	0.186535
Gm18_56099245	56099245	0	66	34	0	0.165597	0.34	0.168537
Gm18_56099557	56099557	0	70	30	0	0.0961905	0.3	0.119151
Gm18_56100116	56100116	0	75	24	1	0.284167	0.245	0.11919
Gm18_56100390	56100390	0	68	32	0	0.223713	0.32	0.163397
Gm18_56100437	56100437	0	68	32	0	0.223713	0.32	0.163397
Gm18_56101202	56101202	0	68	32	0	0.163971	0.32	0.128681
Gm18_56101295	56101295	0	47	53	0	0.0249699	0.53	0.105226
Gm18_56102697	56102697	0	36	64	0	0.0579861	0.64	0.155973
Gm18_56102984	56102984	0	51	49	0	0.0610644	0.49	0.100428
Gm18_56106288	56106288	0	70	30	0	0.22	0.3	0.122171
Gm18_56107037	56107037	0	92	8	0	0.0668478	0.08	0.100414
Gm18_56107564	56107564	0	93	7	0	0.0334869	0.07	0.109892
Gm18_56107584	56107584	0	98	2	0	-0.434694	0.02	0.0851222
Gm18_56107682	56107682	0	74	26	0	-0.165073	0.26	0.0988212
Gm18_56108162	56108162	0	67	33	0	-0.133786	0.33	0.0978538
Gm18_56108251	56108251	0	67	33	0	-0.133786	0.33	0.0978538
Gm18_56109064	56109064	0	98	2	0	-0.434694	0.02	0.0851222
Gm18_56109224	56109224	0	70	30	0	-0.10381	0.3	0.0920937
Gm18_56109298	56109298	0	70	30	0	-0.0895238	0.3	0.0929044
Gm18_56109309	56109309	0	43	57	0	0.053774	0.57	0.108774
Gm18_56109375	56109375	0	98	2	0	-0.434694	0.02	0.0851222
Gm18_56109469	56109469	0	77	23	0	-0.197516	0.23	0.106088
Gm18_56109681	56109681	0	55	45	0	0.0658586	0.45	0.106994
Gm18_56109937	56109937	0	98	2	0	-0.434694	0.02	0.0851222
Gm18_56110536	56110536	0	90	10	0	-0.228889	0.1	0.118992
Gm18_56110672	56110672	0	87	12	1	-0.000287356	0.125	0.137494
Gm18_56110814	56110814	0	92	8	0	-0.16413	0.08	0.0997375
Gm18_56111272	56111272	0	60	40	0	0.198333	0.4	0.18292
Gm18_56111518	56111518	0	60	40	0	0.269167	0.4	0.18269
Gm18_56111534	56111534	0	60	40	0	0.269167	0.4	0.18269
Gm18_56111639	56111639	0	37	63	0	0.0841699	0.63	0.15314
Gm18_56111655	56111655	0	58	42	0	0.201478	0.42	0.188239
Gm18_56111792	56111792	0	87	13	0	0.00548187	0.13	0.136357
Gm18_56111811	56111811	0	62	38	0	0.229711	0.38	0.186145
Gm18_56111827	56111827	0	87	13	0	0.00548187	0.13	0.136357
Gm18_56111835	56111835	0	87	13	0	0.00548187	0.13	0.136357
Gm18_56111852	56111852	0	87	13	0	0.00548187	0.13	0.136357
Gm18_56111857	56111857	0	62	38	0	0.229711	0.38	0.186145
Gm18_56111872	56111872	0	87	13	0	0.00548187	0.13	0.136357
Gm18_56111910	56111910	0	91	9	0	-0.0774115	0.09	0.126944
Gm18_56111921	56111921	0	87	13	0	0.00548187	0.13	0.136357
Gm18_56112174	56112174	0	60	40	0	0.2525	0.4	0.185356
Gm18_56112256	56112256	0	62	38	0	0.229711	0.38	0.186145
Gm18_56112453	56112453	0	60	40	0	0.2525	0.4	0.185356
Gm18_56112473	56112473	0	87	13	0	0.00548187	0.13	0.136357
Gm18_56112487	56112487	0	61	39	0	0.201177	0.39	0.181801
Gm18_56112525	56112525	0	87	13	0	0.00548187	0.13	0.136357
Gm18_56112699	56112699	0	62	38	0	0.229711	0.38	0.186145
Gm18_56112902	56112902	0	87	13	0	0.00548187	0.13	0.136357
Gm18_56113006	56113006	0	62	38	0	0.229711	0.38	0.186145
Gm18_56113011	56113011	0	87	13	0	0.00548187	0.13	0.136357
Gm18_56113055	56113055	0	60	40	0	0.2525	0.4	0.185356
Gm18_56113066	56113066	0	93	7	0	0.0334869	0.07	0.109892
Gm18_56113139	56113139	0	98	2	0	-0.434694	0.02	0.0851222
Gm18_56113187	56113187	0	87	13	0	0.00548187	0.13	0.136357
Gm18_56113200	56113200	0	87	13	0	0.00548187	0.13	0.136357
Gm18_56113375	56113375	0	91	9	0	-0.0774115	0.09	0.126944
Gm18_56114390	56114390	0	37	63	0	0.0326898	0.63	0.155505
Gm18_56115014	56115014	0	87	13	0	0.00548187	0.13	0.136357
Gm18_56115055	56115055	0	61	39	0	0.222194	0.39	0.189561
Gm18_56115339	56115339	0	86	13	1	0.00402504	0.135	0.140281
Gm18_56115374	56115374	0	61	39	0	0.222194	0.39	0.189561
Gm18_56115381	56115381	0	86	13	1	0.00402504	0.135	0.140281
Gm18_56115452	56115452	0	94	5	1	-0.0497872	0.055	0.0803491
Gm18_56115468	56115468	0	61	39	0	0.222194	0.39	0.189561
Gm18_56115499	56115499	0	86	13	1	0.00402504	0.135	0.140281
Gm18_56115554	56115554	0	86	13	1	0.00402504	0.135	0.140281
Gm18_56115577	56115577	0	61	39	0	0.222194	0.39	0.189561
Gm18_56115708	56115708	0	86	14	0	-0.00531561	0.14	0.138699
Gm18_56115777	56115777	0	86	14	0	-0.00531561	0.14	0.138699
Gm18_56115779	56115779	0	61	39	0	0.222194	0.39	0.189561
Gm18_56115831	56115831	0	62	38	0	-0.143803	0.38	0.100364
Gm18_56115878	56115878	0	60	40	0	0.2525	0.4	0.185356
Gm18_56115909	56115909	0	61	39	0	0.222194	0.39	0.189561
Gm18_56115953	56115953	0	60	40	0	0.2525	0.4	0.185356
Gm18_56115975	56115975	0	93	7	0	0.0334869	0.07	0.109892
Gm18_56116010	56116010	0	93	7	0	0.0334869	0.07	0.109892
Gm18_56116015	56116015	0	60	40	0	0.2525	0.4	0.185356
Gm18_56116042	56116042	0	93	7	0	0.0334869	0.07	0.109892
Gm18_56116118	56116118	0	94	6	0	-0.0631206	0.06	0.0755902
Gm18_56116160	56116160	0	61	39	0	0.222194	0.39	0.189561
Gm18_56116382	56116382	0	86	14	0	-0.00531561	0.14	0.138699
Gm18_56121564	56121564	0	84	16	0	-0.00863095	0.16	0.141314
Gm18_56121729	56121729	0	88	12	0	0.0746212	0.12	0.111784
Gm18_56121868	56121868	0	88	12	0	0.0746212	0.12	0.111784
Gm18_56121989	56121989	0	82	18	0	0.097019	0.18	0.132082
Gm18_56121990	56121990	0	83	17	0	0.0962438	0.17	0.132453
Gm18_56122016	56122016	0	90	10	0	-0.0844444	0.1	0.12599
Gm18_56122106	56122106	0	90	10	0	-0.0844444	0.1	0.12599
Gm18_56122112	56122112	0	82	18	0	0.097019	0.18	0.132082
Gm18_56122190	56122190	0	83	17	0	0.0962438	0.17	0.132453
Gm18_56122268	56122268	0	83	17	0	0.0962438	0.17	0.132453
Gm18_56122311	56122311	0	38	62	0	0.105603	0.62	0.164447
Gm18_56122312	56122312	0	85	15	0	-0.014902	0.15	0.14242
Gm18_56122393	56122393	0	78	22	0	-0.254779	0.22	0.110256
Gm18_56122395	56122395	0	83	17	0	0.0962438	0.17	0.132453
Gm18_56122995	56122995	0	98	2	0	0.789796	0.02	0.0200806
Gm18_56123036	56123036	0	90	10	0	-0.0844444	0.1	0.12599
Gm18_56123124	56123124	MG1	36	64	0	0.0883681	0.64	1
Gm18_56123205	56123205	0	82	18	0	0.097019	0.18	0.132082
Gm18_56123392	56123392	0	98	2	0	0.534694	0.02	0.020003
Gm18_56123404	56123404	0	81	19	0	0.110851	0.19	0.132633
Gm18_56123440	56123440	0	79	21	0	-0.177577	0.21	0.114407
Gm18_56123470	56123470	0	81	19	0	0.110851	0.19	0.132633
Gm18_56123490	56123490	0	85	15	0	-0.014902	0.15	0.14242
Gm18_56123516	56123516	MG1	36	64	0	0.0883681	0.64	1
Gm18_56123563	56123563	0	86	14	0	-0.00531561	0.14	0.139788
Gm18_56123621	56123621	0	98	2	0	-0.434694	0.02	0.0851222
Gm18_56123676	56123676	0	81	19	0	0.110851	0.19	0.132633
Gm18_56123758	56123758	0	82	18	0	0.110569	0.18	0.132513
Gm18_56123827	56123827	0	82	18	0	0.110569	0.18	0.132513
Gm18_56124070	56124070	0	81	19	0	0.110851	0.19	0.132633
Gm18_56124118	56124118	0	81	19	0	0.110851	0.19	0.132633
Gm18_56124184	56124184	0	81	19	0	0.110851	0.19	0.132633
Gm18_56124664	56124664	0	55	45	0	0.0133333	0.45	0.107846
Gm18_56125033	56125033	0	90	10	0	-0.0844444	0.1	0.12599
Gm18_56125043	56125043	0	41	58	1	-0.0068545	0.585	0.138475
Gm18_56125828	56125828	0	55	45	0	0.0133333	0.45	0.107846
Gm18_56125832	56125832	0	78	22	0	-0.254779	0.22	0.110256
Gm18_56125991	56125991	0	37	63	0	0.0841699	0.63	0.15314
Gm18_56126043	56126043	MG1	36	64	0	0.0883681	0.64	1
Gm18_56126068	56126068	MG1	36	64	0	0.0883681	0.64	1
Gm18_56126074	56126074	0	83	17	0	0.0111977	0.17	0.141322
Gm18_56126081	56126081	0	83	17	0	0.0111977	0.17	0.141322
Gm18_56126182	56126182	MG1	36	64	0	0.0883681	0.64	1
Gm18_56126187	56126187	MG1	36	64	0	0.0883681	0.64	1
Gm18_56126192	56126192	MG1	36	64	0	0.0883681	0.64	1
Gm18_56126194	56126194	0	98	2	0	-0.434694	0.02	0.0851222
Gm18_56126214	56126214	MG1	36	64	0	0.0883681	0.64	1
Gm18_56126229	56126229	0	37	63	0	0.0541399	0.63	0.157158
Gm18_56126255	56126255	MG1	36	64	0	0.0883681	0.64	1
Gm18_56126264	56126264	MG1	36	64	0	0.0883681	0.64	1
Gm18_56126266	56126266	MG1	36	64	0	0.0883681	0.64	1
Gm18_56126279	56126279	MG1	36	64	0	0.0883681	0.64	1
Gm18_56126349	56126349	0	54	46	0	0.0162641	0.46	0.106739
Gm18_56126357	56126357	MG1	36	64	0	0.0883681	0.64	1
Gm18_56126366	56126366	MG1	36	64	0	0.0883681	0.64	1
Gm18_56126486	56126486	0	54	46	0	0.0162641	0.46	0.106739
Gm18_56126534	56126534	MG1	36	64	0	0.0883681	0.64	1
Gm18_56126591	56126591	0	84	16	0	0.00625	0.16	0.141811
Gm18_56126650	56126650	MG1	36	64	0	0.0883681	0.64	1
Gm18_56126796	56126796	MG1	36	64	0	0.0883681	0.64	1
Gm18_56126868	56126868	MG1	36	64	0	0.0883681	0.64	1
Gm18_56126913	56126913	0	55	45	0	0.0133333	0.45	0.107846
Gm18_56126928	56126928	MG1	36	64	0	0.0883681	0.64	1
Gm18_56126954	56126954	0	63	37	0	-0.12278	0.37	0.103991
Gm18_56127070	56127070	MG1	36	64	0	0.0883681	0.64	1
Gm18_56127104	56127104	MG1	36	64	0	0.0883681	0.64	1
Gm18_56127258	56127258	MG1	36	64	0	0.0883681	0.64	1
Gm18_56127446	56127446	0	35	65	0	0.0707692	0.65	0.1597
Gm18_56127585	56127585	0	96	4	0	-0.391667	0.04	0.061454
Gm18_56127800	56127800	MG1	36	64	0	0.0883681	0.64	1
Gm18_56128233	56128233	MG1	36	64	0	0.0883681	0.64	1
Gm18_56128250	56128250	0	64	36	0	-0.209896	0.36	0.0974787
Gm18_56128736	56128736	0	98	2	0	-0.434694	0.02	0.0851222
Gm18_56128768	56128768	MG1	36	64	0	0.0883681	0.64	1
Gm18_56128800	56128800	MG1	36	64	0	0.0883681	0.64	1
Gm18_56129817	56129817	0	38	62	0	0.122581	0.62	0.141628
Gm18_56129837	56129837	MG1	36	64	0	0.0883681	0.64	1
Gm18_56132578	56132578	MG1	36	64	0	0.0883681	0.64	1
Gm18_56133366	56133366	0	68	32	0	-0.120956	0.32	0.0881353
Gm18_56134528	56134528	0	99	1	0	0.781818	0.01	0.0260019
Gm18_56134593	56134593	0	98	2	0	0.0755102	0.02	0.0237209
Gm18_56134606	56134606	0	98	2	0	-0.434694	0.02	0.0851222
Gm18_56134835	56134835	0	99	1	0	0.781818	0.01	0.0260019
Gm18_56134927	56134927	0	99	1	0	0.781818	0.01	0.0260019
Gm18_56135274	56135274	0	36	64	0	0.0362847	0.64	0.159659
Gm18_56135916	56135916	0	99	1	0	-1.4404	0.01	0.0163174
Gm18_56136182	56136182	0	36	64	0	0.0362847	0.64	0.159659
Gm18_56136506	56136506	0	97	3	0	-0.782818	0.03	0.0672193
Gm18_56136622	56136622	0	36	64	0	0.0362847	0.64	0.159659
Gm18_56136722	56136722	0	74	26	0	-0.279418	0.26	0.100112
Gm18_56136810	56136810	0	64	36	0	-0.192535	0.36	0.10009
Gm18_56136901	56136901	0	82	18	0	-0.295935	0.18	0.0676725
Gm18_56137148	56137148	0	50	50	0	0.028	0.5	0.10433
Gm18_56137606	56137606	0	75	25	0	-0.205333	0.25	0.102783
Gm18_56137611	56137611	0	75	25	0	-0.205333	0.25	0.102783
Gm18_56137737	56137737	0	52	48	0	0.0341346	0.48	0.104276
Gm18_56137863	56137863	0	75	25	0	-0.205333	0.25	0.102783
Gm18_56137895	56137895	0	49	51	0	-0.00904362	0.51	0.107939
Gm18_56137941	56137941	0	68	32	0	0.223713	0.32	0.166235
Gm18_56137949	56137949	0	70	30	0	-0.132381	0.3	0.0894234
Gm18_56138059	56138059	0	98	2	0	-0.332653	0.02	0.022947
Gm18_56138060	56138060	0	98	2	0	-0.332653	0.02	0.022947
Gm18_56138108	56138108	0	40	60	0	-0.0025	0.6	0.143084
Gm18_56138580	56138580	0	93	7	0	0.0334869	0.07	0.109892
Gm18_56139089	56139089	0	64	36	0	0.224132	0.36	0.166618
Gm18_56139171	56139171	0	64	36	0	0.224132	0.36	0.166618
Gm18_56139204	56139204	0	91	9	0	0.0202686	0.09	0.109542
Gm18_56139221	56139221	0	100	0	0	NA	0	0
Gm18_56139603	56139603	0	68	32	0	0.255882	0.32	0.165494
Gm18_56139669	56139669	0	91	9	0	-0.175092	0.09	0.0691156
Gm18_56139671	56139671	0	70	30	0	0.234286	0.3	0.163798
Gm18_56139858	56139858	0	87	13	0	0.0408488	0.13	0.0969416
Gm18_56139896	56139896	0	79	21	0	-0.177577	0.21	0.114407
Gm18_56139928	56139928	0	91	9	0	0.0202686	0.09	0.109542
Gm18_56139963	56139963	0	87	13	0	0.0408488	0.13	0.0969416
Gm18_56140018	56140018	0	91	8	1	0.0133242	0.085	0.111842
Gm18_56140138	56140138	0	98	2	0	-0.434694	0.02	0.0851222
Gm18_56140140	56140140	0	87	13	0	0.0408488	0.13	0.0969416
Gm18_56140165	56140165	0	87	13	0	0.0408488	0.13	0.0969416
Gm18_56140462	56140462	0	64	36	0	0.159028	0.36	0.168045
Gm18_56140515	56140515	0	64	36	0	0.159028	0.36	0.168045
Gm18_56140517	56140517	0	64	36	0	0.159028	0.36	0.168045
Gm18_56140638	56140638	0	63	37	0	0.16036	0.37	0.167301
Gm18_56140684	56140684	0	64	36	0	0.128646	0.36	0.165821
Gm18_56140719	56140719	0	63	37	0	0.16036	0.37	0.167301
Gm18_56140884	56140884	0	98	2	0	-0.434694	0.02	0.0851222
Gm18_56140961	56140961	0	98	2	0	-0.434694	0.02	0.0851222
Gm18_56140963	56140963	0	64	36	0	0.167708	0.36	0.163786
Gm18_56141349	56141349	0	37	63	0	0.0541399	0.63	0.157158
Gm18_56141611	56141611	0	38	62	0	0.0716469	0.62	0.14388
Gm18_56141907	56141907	0	78	22	0	-0.155711	0.22	0.109513
Gm18_56142094	56142094	0	45	55	0	0.0917172	0.55	0.124478
Gm18_56142672	56142672	0	98	2	0	-0.434694	0.02	0.0851222
Gm18_56142746	56142746	0	67	33	0	0.223519	0.33	0.164367
Gm18_56142748	56142748	0	79	21	0	-0.177577	0.21	0.114407
Gm18_56142853	56142853	0	67	33	0	0.223519	0.33	0.164367
Gm18_56143080	56143080	0	67	33	0	0.223519	0.33	0.164367
Gm18_56143239	56143239	0	67	33	0	0.223519	0.33	0.164367
Gm18_56143528	56143528	0	97	3	0	-0.0268041	0.03	0.0701508
Gm18_56144306	56144306	0	69	31	0	-0.191959	0.31	0.0945396
Gm18_56144351	56144351	0	69	31	0	-0.191959	0.31	0.0945396
Gm18_56144365	56144365	0	76	24	0	-0.231579	0.24	0.101645
Gm18_56144514	56144514	0	44	56	0	0.0301948	0.56	0.111122
Gm18_56144594	56144594	0	98	2	0	-0.434694	0.02	0.0851222
Gm18_56144781	56144781	0	98	2	0	-0.434694	0.02	0.0851222
Gm18_56144997	56144997	0	70	30	0	-0.189524	0.3	0.0942563
Gm18_56145424	56145424	0	70	30	0	-0.127619	0.3	0.0950173
Gm18_56145524	56145524	0	70	30	0	-0.127619	0.3	0.0950173
Gm18_56145629	56145629	0	97	3	0	-0.0268041	0.03	0.0701508
Gm18_56145669	56145669	0	70	30	0	-0.127619	0.3	0.0950173
Gm18_56145863	56145863	0	74	26	0	-0.14948	0.26	0.0991751
Gm18_56146088	56146088	0	97	3	0	-0.0268041	0.03	0.0701508
Gm18_56146512	56146512	0	74	26	0	-0.14948	0.26	0.0991751
Gm18_56146610	56146610	0	97	3	0	-0.0268041	0.03	0.0701508
Gm18_56146672	56146672	0	78	22	0	-0.155711	0.22	0.109513
Gm18_56146947	56146947	0	98	2	0	-0.434694	0.02	0.0851222
Gm18_56147213	56147213	0	66	34	0	-0.181996	0.34	0.0935802
Gm18_56147228	56147228	0	74	26	0	-0.165073	0.26	0.0960054
Gm18_56147248	56147248	0	74	26	0	-0.165073	0.26	0.0960054
Gm18_56147537	56147537	0	97	3	0	-0.439175	0.03	0.0620411
Gm18_56147596	56147596	0	95	5	0	-0.595789	0.05	0.0524776
Gm18_56147620	56147620	0	95	5	0	-0.595789	0.05	0.0524776
Gm18_56147786	56147786	0	92	8	0	0.0940217	0.08	0.0777762
Gm18_56147864	56147864	0	79	21	0	-0.177577	0.21	0.114407
Gm18_56148088	56148088	0	63	37	0	-0.12278	0.37	0.103397
Gm18_56148094	56148094	0	64	36	0	-0.11875	0.36	0.102374
Gm18_56148116	56148116	0	62	38	0	-0.118336	0.38	0.106191
Gm18_56148233	56148233	0	79	21	0	-0.177577	0.21	0.114407
Gm18_56148430	56148430	0	82	18	0	-0.0859079	0.18	0.139058
Gm18_56148464	56148464	0	82	18	0	-0.0859079	0.18	0.139058
Gm18_56148473	56148473	0	82	18	0	-0.0859079	0.18	0.139058
Gm18_56148510	56148510	0	44	56	0	0.293994	0.56	0.0973307
Gm18_56148511	56148511	0	85	15	0	-0.0854902	0.15	0.124955
Gm18_56148525	56148525	0	82	18	0	-0.106233	0.18	0.128201
Gm18_56148535	56148535	MG2	26	74	0	0.310603	0.74	1
Gm18_56148612	56148612	0	98	2	0	-0.434694	0.02	0.0851222
Gm18_56148615	56148615	0	83	17	0	-0.0809355	0.17	0.133892
Gm18_56148624	56148624	0	83	17	0	-0.0809355	0.17	0.133892
Gm18_56148809	56148809	0	82	18	0	-0.0859079	0.18	0.139058
Gm18_56148835	56148835	0	82	18	0	-0.0859079	0.18	0.139058
Gm18_56149188	56149188	0	99	1	0	0.781818	0.01	0.0260019
Gm18_56149363	56149363	0	91	9	0	-0.0774115	0.09	0.126944
Gm18_56149386	56149386	0	82	18	0	-0.0859079	0.18	0.139058
Gm18_56149439	56149439	0	83	17	0	-0.0809355	0.17	0.133892
Gm18_56149510	56149510	0	90	10	0	-0.0844444	0.1	0.126626
Gm18_56149511	56149511	0	90	10	0	-0.0844444	0.1	0.126626
Gm18_56149542	56149542	0	82	18	0	-0.0859079	0.18	0.139058
Gm18_56149557	56149557	0	90	10	0	-0.0844444	0.1	0.126626
Gm18_56149567	56149567	0	90	10	0	-0.0844444	0.1	0.126626
Gm18_56149572	56149572	0	82	18	0	-0.0859079	0.18	0.139058
Gm18_56149575	56149575	0	82	18	0	-0.0859079	0.18	0.139058
Gm18_56149577	56149577	0	98	2	0	-0.434694	0.02	0.0851222
Gm18_56149609	56149609	0	27	73	0	0.309589	0.73	0.130127
Gm18_56149668	56149668	0	32	68	0	0.295588	0.68	0.113025
Gm18_56149683	56149683	0	99	1	0	-0.127273	0.01	0.0236039
Gm18_56149697	56149697	0	82	18	0	-0.0859079	0.18	0.139058
Gm18_56149747	56149747	0	82	18	0	-0.0859079	0.18	0.139058
Gm18_56149748	56149748	0	90	10	0	-0.0844444	0.1	0.126626
Gm18_56149762	56149762	0	44	56	0	0.293994	0.56	0.0973307
Gm18_56149763	56149763	0	93	7	0	0.0334869	0.07	0.109892
Gm18_56149781	56149781	0	44	56	0	0.293994	0.56	0.0973307
Gm18_56149798	56149798	0	82	18	0	-0.0859079	0.18	0.139058
Gm18_56149807	56149807	0	44	56	0	0.293994	0.56	0.0973307
Gm18_56149842	56149842	0	90	10	0	-0.0844444	0.1	0.126626
Gm18_56149861	56149861	0	82	18	0	-0.0859079	0.18	0.139058
Gm18_56150006	56150006	0	99	1	0	-0.127273	0.01	0.0236039
Gm18_56150007	56150007	0	82	18	0	-0.0859079	0.18	0.139058
Gm18_56150062	56150062	MG2	26	74	0	0.310603	0.74	1
Gm18_56150195	56150195	0	82	18	0	-0.0859079	0.18	0.139058
Gm18_56150355	56150355	MG2	26	74	0	0.310603	0.74	1
Gm18_56150356	56150356	MG2	26	74	0	0.310603	0.74	1
Gm18_56150391	56150391	0	90	10	0	-0.0844444	0.1	0.126626
Gm18_56150521	56150521	0	90	10	0	-0.0844444	0.1	0.126626
Gm18_56150607	56150607	MG2	26	74	0	0.310603	0.74	1
Gm18_56150622	56150622	0	92	8	0	-0.177717	0.08	0.0725464
Gm18_56150664	56150664	0	82	18	0	-0.0859079	0.18	0.139058
Gm18_56150704	56150704	0	82	18	0	-0.0859079	0.18	0.139058
Gm18_56150944	56150944	MG2	26	74	0	0.310603	0.74	1
Gm18_56150983	56150983	MG2	26	74	0	0.310603	0.74	1
Gm18_56150996	56150996	0	92	8	0	-0.177717	0.08	0.0725464
Gm18_56151068	56151068	MG2	26	74	0	0.310603	0.74	1
Gm18_56151199	56151199	0	58	42	0	0.275369	0.42	0.0741626
Gm18_56151211	56151211	0	58	42	0	0.275369	0.42	0.0741626
Gm18_56151307	56151307	0	92	8	0	-0.177717	0.08	0.0725464
Gm18_56151565	56151565	0	82	18	0	0.17832	0.18	0.0588733
Gm18_56152106	56152106	0	23	77	0	0.3048	0.77	0.151621
Gm18_56152145	56152145	0	23	77	0	0.3048	0.77	0.151621
Gm18_56152197	56152197	0	23	77	0	0.3048	0.77	0.151621
Gm18_56152212	56152212	0	23	77	0	0.3048	0.77	0.151621
Gm18_56152344	56152344	0	24	76	0	0.253509	0.76	0.144303
Gm18_56153421	56153421	0	81	19	0	-0.0580897	0.19	0.111098
Gm18_56153960	56153960	0	54	45	1	0.08	0.455	0.0900468
Gm18_56154138	56154138	0	55	45	0	0.0860606	0.45	0.0903204
Gm18_56154180	56154180	0	54	46	0	0.0806763	0.46	0.0892249
Gm18_56154228	56154228	0	54	46	0	0.0806763	0.46	0.0892249
Gm18_56154571	56154571	0	23	77	0	0.3048	0.77	0.151621
Gm18_56154836	56154836	0	64	36	0	0.0852431	0.36	0.121591
Gm18_56154865	56154865	0	67	33	0	0.17829	0.33	0.172195
Gm18_56155583	56155583	0	74	26	0	0.115593	0.26	0.0452734
Gm18_56157908	56157908	0	74	26	0	0.193555	0.26	0.126526
Gm18_56158120	56158120	0	74	26	0	0.193555	0.26	0.126526
Gm18_56158776	56158776	0	74	26	0	0.193555	0.26	0.126526
Gm18_56159083	56159083	0	69	31	0	0.200748	0.31	0.126221
Gm18_56159553	56159553	0	74	26	0	0.193555	0.26	0.126526
Gm18_56159624	56159624	0	69	31	0	0.200748	0.31	0.126221
Gm18_56159737	56159737	0	42	58	0	0.0817734	0.58	0.17214
Gm18_56159873	56159873	0	79	21	0	0.274503	0.21	0.100194
Gm18_56160603	56160603	0	84	16	0	-0.0607143	0.16	0.123046
Gm18_56161047	56161047	0	62	38	0	0.174533	0.38	0.161051
Gm18_56162275	56162275	0	84	16	0	-0.0607143	0.16	0.123046
Gm18_56162592	56162592	0	98	2	0	-0.434694	0.02	0.0851222
Gm18_56162686	56162686	0	84	16	0	-0.0607143	0.16	0.123046
Gm18_56163117	56163117	0	96	4	0	0.207292	0.04	0.0587636
Gm18_56163590	56163590	0	84	16	0	0.0360119	0.16	0.0968667
Gm18_56163630	56163630	0	84	16	0	0.0360119	0.16	0.0968667
Gm18_56163735	56163735	0	67	33	0	-0.0207146	0.33	0.0976238
Gm18_56163763	56163763	0	67	33	0	-0.0207146	0.33	0.0976238
Gm18_56164041	56164041	0	67	33	0	-0.0207146	0.33	0.0976238
Gm18_56164121	56164121	0	99	1	0	0.579798	0.01	0.0732167
Gm18_56164160	56164160	0	67	33	0	-0.0207146	0.33	0.0976238
Gm18_56164216	56164216	0	93	7	0	0.0334869	0.07	0.109892
Gm18_56164323	56164323	0	99	1	0	-1.4404	0.01	0.0472918
Gm18_56164371	56164371	0	43	57	0	0.0660139	0.57	0.164482
Gm18_56164526	56164526	0	66	34	0	-0.026025	0.34	0.0971892
Gm18_56164572	56164572	0	66	34	0	-0.026025	0.34	0.0971892
Gm18_56164809	56164809	0	94	6	0	-0.222695	0.06	0.0460791
Gm18_56164952	56164952	0	43	57	0	0.0700938	0.57	0.168501
Gm18_56164988	56164988	0	75	25	0	-0.008	0.25	0.106755
Gm18_56165099	56165099	0	42	58	0	0.0899836	0.58	0.173195
Gm18_56165181	56165181	0	75	25	0	-0.008	0.25	0.106755
Gm18_56165284	56165284	0	89	11	0	0.042288	0.11	0.0720017
Gm18_56165285	56165285	0	89	11	0	0.042288	0.11	0.0720017
Gm18_56165406	56165406	0	75	25	0	-0.008	0.25	0.106755
Gm18_56165641	56165641	0	99	1	0	-1.4404	0.01	0.0472918
Gm18_56165787	56165787	0	64	36	0	0.0114583	0.36	0.109259
Gm18_56165816	56165816	0	64	36	0	0.0114583	0.36	0.109259
Gm18_56165961	56165961	0	67	33	0	0.0697422	0.33	0.0976033
Gm18_56166104	56166104	0	61	39	0	-0.000588483	0.39	0.11339
Gm18_56166222	56166222	0	63	37	0	0.0145002	0.37	0.111198
Gm18_56166378	56166378	0	63	37	0	0.0145002	0.37	0.111198
Gm18_56166624	56166624	0	98	2	0	-0.689796	0.02	0.0346132
Gm18_56166641	56166641	0	83	17	0	-0.0667612	0.17	0.116257
Gm18_56166843	56166843	0	61	39	0	-0.000588483	0.39	0.11339
Gm18_56167037	56167037	0	82	18	0	-0.146883	0.18	0.113851
Gm18_56167283	56167283	0	99	1	0	0.579798	0.01	0.0732167
Gm18_56167558	56167558	0	41	59	0	0.0647375	0.59	0.173703
Gm18_56167583	56167583	0	84	16	0	-0.0607143	0.16	0.123046
Gm18_56167613	56167613	0	42	58	0	0.0899836	0.58	0.173195
Gm18_56167769	56167769	0	98	2	0	-0.689796	0.02	0.0346132
Gm18_56167770	56167770	0	42	58	0	0.0899836	0.58	0.173195
Gm18_56167933	56167933	0	41	59	0	0.0647375	0.59	0.173703
Gm18_56168348	56168348	0	42	58	0	0.0899836	0.58	0.173195
Gm18_56168399	56168399	0	73	27	0	0.106443	0.27	0.15217
Gm18_56168512	56168512	0	81	19	0	-0.0515919	0.19	0.105648
Gm18_56168612	56168612	0	72	28	0	0.0482143	0.28	0.0924308
Gm18_56168671	56168671	0	81	19	0	-0.0515919	0.19	0.105648
Gm18_56168800	56168800	0	92	8	0	0.0125	0.08	0.10764
Gm18_56169093	56169093	0	41	59	0	0.0647375	0.59	0.173703
Gm18_56169306	56169306	0	89	11	0	0.0831461	0.11	0.115117
Gm18_56169319	56169319	0	55	45	0	0.0537374	0.45	0.115663
Gm18_56169405	56169405	0	63	37	0	-0.0155298	0.37	0.0980939
Gm18_56169531	56169531	0	83	17	0	-0.158894	0.17	0.117136
Gm18_56169603	56169603	0	50	50	0	0.084	0.5	0.121224
Gm18_56170017	56170017	0	62	38	0	0.00475382	0.38	0.0971104
Gm18_56170226	56170226	0	63	37	0	0.0659803	0.37	0.0971682
Gm18_56170481	56170481	0	84	16	0	0.199702	0.16	0.0607681
Gm18_56170512	56170512	0	81	19	0	-0.103574	0.19	0.113312
Gm18_56170703	56170703	0	81	19	0	-0.103574	0.19	0.113312
Gm18_56170775	56170775	0	81	19	0	-0.103574	0.19	0.113312
Gm18_56170794	56170794	0	81	19	0	-0.103574	0.19	0.113312
Gm18_56170819	56170819	0	63	37	0	-0.0155298	0.37	0.0980939
Gm18_56170861	56170861	0	63	37	0	-0.0155298	0.37	0.0980939
Gm18_56170905	56170905	0	99	1	0	-1.4404	0.01	0.0472918
Gm18_56171074	56171074	0	79	21	0	0.172031	0.21	0.100204
Gm18_56171168	56171168	0	56	44	0	0.128084	0.44	0.189857
Gm18_56171255	56171255	0	61	39	0	0.251618	0.39	0.175253
Gm18_56171293	56171293	0	58	42	0	0.102956	0.42	0.17937
Gm18_56171388	56171388	0	89	11	0	-0.11093	0.11	0.0645736
Gm18_56171427	56171427	0	98	2	0	-1.4551	0.02	0.0362193
Gm18_56171464	56171464	0	98	2	0	-1.4551	0.02	0.0362193
Gm18_56171529	56171529	0	98	2	0	0.330612	0.02	0.053619
Gm18_56171564	56171564	0	73	27	0	0.182547	0.27	0.147889
Gm18_56171611	56171611	0	73	27	0	0.182547	0.27	0.147889
Gm18_56171728	56171728	0	79	21	0	-0.00880048	0.21	0.0517565
Gm18_56171755	56171755	0	45	55	0	0.261414	0.55	0.105537
Gm18_56171786	56171786	0	98	2	0	0.330612	0.02	0.053619
Gm18_56172057	56172057	0	95	5	0	0.225263	0.05	0.0320826
Gm18_56172719	56172719	0	89	11	0	0.042288	0.11	0.0720017
Gm18_56172720	56172720	0	79	21	0	-0.0992164	0.21	0.0986558
Gm18_56172765	56172765	0	69	31	0	0.02777	0.31	0.0948945
Gm18_56172791	56172791	0	89	11	0	0.042288	0.11	0.0720017
Gm18_56172810	56172810	0	68	32	0	0.0306985	0.32	0.094686
Gm18_56172834	56172834	0	82	18	0	-0.0113821	0.18	0.114798
Gm18_56172849	56172849	0	97	3	0	-0.439175	0.03	0.0508108
Gm18_56172869	56172869	0	89	11	0	0.042288	0.11	0.0720017
Gm18_56172897	56172897	0	24	76	0	0.275439	0.76	0.15511
Gm18_56173452	56173452	0	46	54	0	0.136715	0.54	0.153242
Gm18_56173695	56173695	0	99	1	0	-1.4404	0.01	0.0472918
Gm18_56173881	56173881	0	76	24	0	0.0864035	0.24	0.124055
Gm18_56173924	56173924	0	61	39	0	-0.000588483	0.39	0.106735
Gm18_56174178	56174178	0	82	18	0	-0.0452575	0.18	0.109176
Gm18_56174272	56174272	0	98	2	0	0.177551	0.02	0.0235717
Gm18_56174277	56174277	0	62	38	0	-0.0334465	0.38	0.103188
Gm18_56174314	56174314	0	62	38	0	-0.0334465	0.38	0.103188
Gm18_56174392	56174392	0	91	9	0	0.105739	0.09	0.112533
Gm18_56174583	56174583	0	91	9	0	0.0324786	0.09	0.0672952
Gm18_56175381	56175381	0	87	13	0	0.25305	0.13	0.0649239
Gm18_56175448	56175448	0	99	1	0	-1.4404	0.01	0.0472918
Gm18_56175452	56175452	0	87	13	0	0.25305	0.13	0.0649239
Gm18_56175474	56175474	0	85	15	0	0.236078	0.15	0.0583592
Gm18_56175520	56175520	0	86	14	0	0.185714	0.14	0.0642789
Gm18_56175592	56175592	0	87	13	0	0.25305	0.13	0.0649239
Gm18_56175595	56175595	0	96	4	0	0.207292	0.04	0.0587636
Gm18_56175604	56175604	0	45	55	0	0.297778	0.55	0.133976
Gm18_56175624	56175624	0	87	13	0	0.25305	0.13	0.0649239
Gm18_56175665	56175665	0	99	1	0	-1.4404	0.01	0.0472918
Gm18_56175852	56175852	0	75	25	0	0.365333	0.25	0.0581847
Gm18_56176173	56176173	0	99	1	0	-1.4404	0.01	0.0472918
Gm18_56176217	56176217	0	85	15	0	0.16549	0.15	0.059675
Gm18_56176265	56176265	0	98	2	0	0.330612	0.02	0.053619
Gm18_56176369	56176369	0	76	24	0	0.250877	0.24	0.0519316
Gm18_56176416	56176416	0	99	1	0	-1.4404	0.01	0.0472918
Gm18_56176441	56176441	0	43	57	0	0.245532	0.57	0.143622
Gm18_56176468	56176468	0	99	1	0	-1.4404	0.01	0.0472918
Gm18_56176529	56176529	0	99	1	0	0.579798	0.01	0.0732167
Gm18_56176561	56176561	0	87	13	0	0.25305	0.13	0.0649239
Gm18_56176570	56176570	0	89	11	0	-0.11093	0.11	0.0645736
Gm18_56176575	56176575	0	99	1	0	-1.4404	0.01	0.0472918
Gm18_56176588	56176588	0	71	29	0	0.0993686	0.29	0.12546
Gm18_56176647	56176647	0	87	13	0	0.25305	0.13	0.0649239
Gm18_56176654	56176654	0	87	13	0	0.25305	0.13	0.0649239
Gm18_56176902	56176902	0	99	1	0	0.579798	0.01	0.0732167
Gm18_56176944	56176944	0	87	13	0	0.25305	0.13	0.0649239
Gm18_56177454	56177454	0	85	15	0	0.236078	0.15	0.0583592
Gm18_56177680	56177680	0	84	16	0	-0.0607143	0.16	0.123046
Gm18_56177848	56177848	0	99	1	0	-0.127273	0.01	0.0236039
Gm18_56177910	56177910	0	97	3	0	-0.439175	0.03	0.0508108
Gm18_56178156	56178156	0	99	1	0	-1.4404	0.01	0.0472918
Gm18_56178609	56178609	0	71	29	0	0.240214	0.29	0.155252
Gm18_56178718	56178718	0	27	73	0	0.263927	0.73	0.167172
Gm18_56178826	56178826	0	98	2	0	-0.689796	0.02	0.0178191
Gm18_56179010	56179010	0	77	23	0	0.197741	0.23	0.152441
Gm18_56179064	56179064	0	87	13	0	0.25305	0.13	0.0649239
Gm18_56179077	56179077	0	87	13	0	0.25305	0.13	0.0649239
Gm18_56179078	56179078	0	69	31	0	0.116597	0.31	0.0584027
Gm18_56179459	56179459	0	28	72	0	0.254365	0.72	0.161386
Gm18_56179626	56179626	0	85	15	0	0.0635294	0.15	0.0591212
Gm18_56179776	56179776	0	84	16	0	0.117857	0.16	0.0584526
Gm18_56179944	56179944	0	74	26	0	0.18316	0.26	0.152373
Gm18_56179988	56179988	0	74	26	0	0.18316	0.26	0.152373
Gm18_56180270	56180270	0	54	46	0	0.165217	0.46	0.110547
Gm18_56180318	56180318	0	82	18	0	0.130894	0.18	0.0529746
Gm18_56180437	56180437	0	54	46	0	0.165217	0.46	0.110547
Gm18_56180705	56180705	0	53	47	0	0.187796	0.47	0.116399
Gm18_56180907	56180907	0	100	0	0	NA	0	0
Gm18_56180946	56180946	0	74	26	0	0.18316	0.26	0.152373
Gm18_56180973	56180973	0	54	46	0	0.165217	0.46	0.108475
Gm18_56181680	56181680	0	95	5	0	0.0568421	0.05	0.0609173
Gm18_56181787	56181787	0	99	1	0	-1.4404	0.01	0.0472918
Gm18_56181806	56181806	0	74	26	0	0.167568	0.26	0.146146
Gm18_56181921	56181921	0	95	5	0	0.0568421	0.05	0.0609173
Gm18_56181988	56181988	0	73	27	0	0.157179	0.27	0.148227
Gm18_56182037	56182037	0	73	27	0	0.157179	0.27	0.148227
Gm18_56182801	56182801	0	100	0	0	NA	0	0
Gm18_56183105	56183105	0	68	32	0	0.145588	0.32	0.160079
Gm18_56183462	56183462	0	88	12	0	0.159848	0.12	0.101505
Gm18_56183519	56183519	0	64	36	0	0.228472	0.36	0.173883
Gm18_56183528	56183528	0	64	36	0	0.228472	0.36	0.173883
Gm18_56183656	56183656	0	75	25	0	0.194667	0.25	0.150698
Gm18_56183958	56183958	0	27	73	0	0.263927	0.73	0.167172
Gm18_56183983	56183983	0	67	33	0	0.133062	0.33	0.154697
Gm18_56184007	56184007	0	67	33	0	0.133062	0.33	0.154697
Gm18_56184717	56184717	0	99	1	0	0.0747475	0.01	0.018225
Gm18_56184737	56184737	0	100	0	0	NA	0	0
Gm18_56184809	56184809	0	100	0	0	NA	0	0
Gm18_56185005	56185005	0	76	24	0	0.196053	0.24	0.149022
Gm18_56185043	56185043	0	100	0	0	NA	0	0
Gm18_56185208	56185208	0	100	0	0	NA	0	0
Gm18_56185574	56185574	0	99	1	0	-1.4404	0.01	0.0163174
Gm18_56185575	56185575	0	72	28	0	0.0730159	0.28	0.1252
Gm18_56185613	56185613	0	75	25	0	0.221333	0.25	0.151143
Gm18_56185699	56185699	0	98	2	0	-0.434694	0.02	0.0475728
Gm18_56185726	56185726	0	99	1	0	-1.4404	0.01	0.0163174
Gm18_56185733	56185733	0	98	2	0	0.0755102	0.02	0.0376776
Gm18_56185764	56185764	0	27	73	0	0.263927	0.73	0.167172
Gm18_56185793	56185793	0	96	4	0	-0.261458	0.04	0.0251542
Gm18_56185803	56185803	0	77	23	0	0.197741	0.23	0.152441
Gm18_56185842	56185842	0	98	2	0	0.0755102	0.02	0.0376776
Gm18_56186041	56186041	0	99	1	0	0.579798	0.01	0.0732167
Gm18_56186043	56186043	0	77	23	0	0.197741	0.23	0.152441
Gm18_56186046	56186046	0	100	0	0	NA	0	0
Gm18_56186106	56186106	0	98	2	0	0.330612	0.02	0.053619
Gm18_56186119	56186119	0	72	28	0	0.14246	0.28	0.145385
Gm18_56186157	56186157	0	64	36	0	0.180729	0.36	0.167091
Gm18_56186160	56186160	0	73	27	0	0.197768	0.27	0.153114
Gm18_56186166	56186166	0	61	39	0	0.19277	0.39	0.172082
Gm18_56186174	56186174	0	97	3	0	0.0762887	0.03	0.0265007
Gm18_56186175	56186175	0	69	31	0	0.135297	0.31	0.153138
Gm18_56186208	56186208	0	90	10	0	0.204444	0.1	0.0671931
Gm18_56186274	56186274	0	100	0	0	NA	0	0
Gm18_56186344	56186344	0	61	39	0	0.19277	0.39	0.172082
Gm18_56186446	56186446	0	77	23	0	0.197741	0.23	0.152441
Gm18_56186494	56186494	0	100	0	0	NA	0	0
Gm18_56186527	56186527	0	99	1	0	0.579798	0.01	0.0732167
Gm18_56186571	56186571	0	92	8	0	0.229891	0.08	0.0649643
Gm18_56186581	56186581	0	98	2	0	0.0755102	0.02	0.0376776
Gm18_56186618	56186618	0	61	39	0	0.19277	0.39	0.172082
Gm18_56186635	56186635	0	77	23	0	0.197741	0.23	0.152441
Gm18_56186650	56186650	0	35	64	1	0.171116	0.645	0.127489
Gm18_56186656	56186656	0	67	33	0	0.264224	0.33	0.161804
Gm18_56186663	56186663	0	98	2	0	0.177551	0.02	0.0235717
Gm18_56186685	56186685	0	66	34	0	0.196791	0.34	0.161597
Gm18_56186706	56186706	0	77	23	0	0.197741	0.23	0.152441
Gm18_56186714	56186714	0	92	8	0	0.229891	0.08	0.0649643
Gm18_56186788	56186788	0	56	44	0	0.128084	0.44	0.189857
Gm18_56186877	56186877	0	77	23	0	0.197741	0.23	0.152441
Gm18_56186952	56186952	0	100	0	0	NA	0	0
Gm18_56187180	56187180	0	99	1	0	-0.127273	0.01	0.0236039
Gm18_56187260	56187260	0	76	24	0	0.113816	0.24	0.149728
Gm18_56187688	56187688	0	99	1	0	0.0747475	0.01	0.018225
Gm18_56187736	56187736	0	98	2	0	0.177551	0.02	0.0235717
Gm18_56188096	56188096	0	79	21	0	0.0092827	0.21	0.0824417
Gm18_56188257	56188257	0	79	21	0	0.0092827	0.21	0.0824417
Gm18_56188259	56188259	0	77	22	1	0.0220779	0.225	0.081444
Gm18_56188313	56188313	0	80	20	0	-0.02625	0.2	0.0722358
Gm18_56188462	56188462	0	76	24	0	0.223465	0.24	0.153593
Gm18_56189166	56189166	0	85	15	0	0.04	0.15	0.0564254
Gm18_56189176	56189176	0	99	1	0	-0.127273	0.01	0.0236039
Gm18_56189509	56189509	0	44	56	0	0.245292	0.56	0.123932
Gm18_56189512	56189512	0	44	56	0	0.245292	0.56	0.123932
Gm18_56189540	56189540	0	44	56	0	0.245292	0.56	0.123932
Gm18_56189608	56189608	0	44	56	0	0.245292	0.56	0.123932
Gm18_56189618	56189618	0	36	63	1	0.187302	0.635	0.13478
Gm18_56189675	56189675	0	44	56	0	0.245292	0.56	0.123932
Gm18_56189687	56189687	0	36	64	0	0.335764	0.64	0.142493
Gm18_56189712	56189712	0	44	56	0	0.245292	0.56	0.123932
Gm18_56189719	56189719	0	36	63	1	0.187302	0.635	0.13478
Gm18_56190101	56190101	0	28	71	1	0.300654	0.715	0.167079
Gm18_56190147	56190147	0	27	72	1	0.286111	0.725	0.171511
Gm18_56190252	56190252	0	70	30	0	0.258095	0.3	0.157187
Gm18_56190358	56190358	0	33	67	0	0.224242	0.67	0.142647
Gm18_56190373	56190373	0	28	71	1	0.300654	0.715	0.167079
Gm18_56190421	56190421	0	35	65	0	0.277363	0.65	0.134966
Gm18_56190520	56190520	0	30	69	1	0.352754	0.695	0.154682
Gm18_56190620	56190620	0	27	71	2	0.337559	0.72	0.164715
Gm18_56190670	56190670	0	42	58	0	0.131034	0.58	0.119756
Gm18_56190952	56190952	0	30	69	1	0.352754	0.695	0.154682
Gm18_56191297	56191297	0	48	52	0	0.230288	0.52	0.120653
Gm18_56191629	56191629	0	48	52	0	0.230288	0.52	0.120653
Gm18_56191723	56191723	0	88	12	0	0.216667	0.12	0.077572
Gm18_56191755	56191755	0	34	66	0	0.351337	0.66	0.148281
Gm18_56191806	56191806	0	88	12	0	0.216667	0.12	0.077572
Gm18_56191881	56191881	0	48	52	0	0.230288	0.52	0.120653
Gm18_56191942	56191942	0	48	52	0	0.230288	0.52	0.120653
Gm18_56191947	56191947	0	76	24	0	0.23443	0.24	0.151049
Gm18_56191952	56191952	0	48	52	0	0.230288	0.52	0.120653
Gm18_56192060	56192060	0	88	12	0	0.216667	0.12	0.077572
Gm18_56192072	56192072	0	48	52	0	0.230288	0.52	0.120653
Gm18_56192231	56192231	0	99	1	0	-0.430303	0.01	0.0129054
Gm18_56192237	56192237	0	88	12	0	0.216667	0.12	0.077572
Gm18_56192260	56192260	0	88	12	0	0.216667	0.12	0.077572
Gm18_56192340	56192340	0	76	24	0	0.23443	0.24	0.151049
Gm18_56192408	56192408	0	88	12	0	0.216667	0.12	0.077572
Gm18_56192416	56192416	0	88	12	0	0.216667	0.12	0.077572
Gm18_56192545	56192545	0	66	34	0	-0.0884135	0.34	0.109451
Gm18_56192596	56192596	0	88	12	0	0.216667	0.12	0.077572
Gm18_56192720	56192720	0	88	12	0	0.216667	0.12	0.077572
Gm18_56192842	56192842	0	96	4	0	0.155208	0.04	0.0655159
Gm18_56192904	56192904	0	96	4	0	0.155208	0.04	0.0655159
Gm18_56192961	56192961	0	95	5	0	0.141053	0.05	0.0634119
Gm18_56192971	56192971	0	89	11	0	0.246578	0.11	0.0734885
Gm18_56192977	56192977	0	95	5	0	0.141053	0.05	0.0634119
Gm18_56193127	56193127	0	27	72	1	0.286111	0.725	0.171511
Gm18_56193460	56193460	0	96	4	0	0.3375	0.04	0.0365178
Gm18_56193885	56193885	0	100	0	0	NA	0	0
Gm18_56194002	56194002	0	76	24	0	0.185088	0.24	0.152354
Gm18_56194225	56194225	0	99	1	0	0.579798	0.01	0.0732167
Gm18_56194274	56194274	0	99	1	0	0.579798	0.01	0.0732167
Gm18_56194380	56194380	0	99	1	0	0.579798	0.01	0.0732167
Gm18_56194482	56194482	0	99	1	0	0.579798	0.01	0.0732167
Gm18_56194936	56194936	0	100	0	0	NA	0	0
Gm18_56195008	56195008	0	27	72	1	0.286111	0.725	0.171511
Gm18_56195029	56195029	0	27	72	1	0.286111	0.725	0.171511
Gm18_56195102	56195102	0	51	49	0	0.165106	0.49	0.128195
Gm18_56195182	56195182	0	99	1	0	0.579798	0.01	0.0732167
Gm18_56195268	56195268	0	46	54	0	0.120612	0.54	0.131259
Gm18_56195298	56195298	0	46	54	0	0.120612	0.54	0.131259
Gm18_56195330	56195330	0	99	1	0	0.579798	0.01	0.0732167
Gm18_56195395	56195395	0	99	1	0	0.579798	0.01	0.0732167
Gm18_56195399	56195399	0	83	16	1	0.126205	0.165	0.0585619
Gm18_56195441	56195441	0	100	0	0	NA	0	0
Gm18_56195634	56195634	0	46	54	0	0.120612	0.54	0.131259
Gm18_56195674	56195674	0	99	1	0	0.579798	0.01	0.0732167
Gm18_56195687	56195687	0	44	56	0	0.127597	0.56	0.133727
Gm18_56195697	56195697	0	44	56	0	0.127597	0.56	0.133727
Gm18_56195741	56195741	0	46	54	0	0.128663	0.54	0.130463
Gm18_56195896	56195896	0	53	46	1	0.171247	0.465	0.16271
Gm18_56195918	56195918	0	28	71	1	0.255835	0.715	0.164525
Gm18_56195996	56195996	0	84	15	1	0.142381	0.155	0.0591623
Gm18_56196213	56196213	0	71	29	0	0.0168043	0.29	0.113249
Gm18_56196280	56196280	0	46	54	0	0.172947	0.54	0.130848
Gm18_56196546	56196546	0	99	1	0	0.579798	0.01	0.0732167
Gm18_56196570	56196570	0	75	25	0	0.194667	0.25	0.149027
Gm18_56196756	56196756	0	100	0	0	NA	0	0
Gm18_56196777	56196777	0	52	47	1	0.0525777	0.475	0.103282
Gm18_56196913	56196913	0	74	26	0	0.0636175	0.26	0.122966
Gm18_56196982	56196982	0	74	26	0	0.0636175	0.26	0.122966
Gm18_56197096	56197096	0	78	20	2	-0.0141026	0.21	0.0592228
Gm18_56197107	56197107	0	80	19	1	-0.0615789	0.195	0.0539947
Gm18_56197134	56197134	0	78	20	2	-0.0141026	0.21	0.0592228
Gm18_56197135	56197135	0	99	1	0	0.579798	0.01	0.0732167
Gm18_56197141	56197141	0	80	19	1	-0.0615789	0.195	0.0539947
Gm18_56197165	56197165	0	99	1	0	0.579798	0.01	0.0732167
Gm18_56197219	56197219	0	100	0	0	NA	0	0
Gm18_56197325	56197325	0	51	48	1	0.0476716	0.485	0.101907
Gm18_56197473	56197473	0	85	14	1	0.18563	0.145	0.0583105
Gm18_56197949	56197949	0	32	67	1	0.19459	0.675	0.170658
Gm18_56197950	56197950	0	38	62	0	0.203226	0.62	0.147206
Gm18_56197961	56197961	0	38	62	0	0.203226	0.62	0.147206
Gm18_56197968	56197968	0	32	67	1	0.19459	0.675	0.170658
Gm18_56198059	56198059	0	72	28	0	0.00853175	0.28	0.113701
Gm18_56198114	56198114	0	56	44	0	0.14026	0.44	0.153202
Gm18_56198166	56198166	0	88	12	0	-0.152652	0.12	0.0370001
Gm18_56198202	56198202	0	33	66	1	0.219697	0.665	0.150183
Gm18_56198504	56198504	0	38	61	1	0.210526	0.615	0.123875
Gm18_56198518	56198518	0	99	1	0	0.579798	0.01	0.0732167
Gm18_56198976	56198976	0	27	71	2	0.311998	0.72	0.16323
Gm18_56199086	56199086	0	28	71	1	0.275755	0.715	0.165589
Gm18_56199185	56199185	0	28	71	1	0.275755	0.715	0.165589
Gm18_56199245	56199245	0	28	71	1	0.275755	0.715	0.165589
Gm18_56199408	56199408	0	100	0	0	NA	0	0
Gm18_56199633	56199633	0	78	22	0	0.141492	0.22	0.142613
Gm18_56199905	56199905	0	76	24	0	0.0370614	0.24	0.131852
Gm18_56202661	56202661	0	78	22	0	0.141492	0.22	0.142613
Gm18_56202746	56202746	0	75	25	0	0.04	0.25	0.128886
Gm18_56202862	56202862	0	76	24	0	0.0370614	0.24	0.131852
Gm18_56203717	56203717	0	31	68	1	0.201708	0.685	0.176098
Gm18_56203954	56203954	0	99	1	0	0.579798	0.01	0.0732167
Gm18_56205646	56205646	0	37	63	0	0.17855	0.63	0.158508
Gm18_56205649	56205649	0	37	63	0	0.17855	0.63	0.158508
Gm18_56205662	56205662	0	32	68	0	0.176103	0.68	0.178221
Gm18_56206226	56206226	0	99	1	0	0.579798	0.01	0.0732167
Gm18_56206260	56206260	0	38	62	0	0.182003	0.62	0.152879
Gm18_56206275	56206275	0	38	62	0	0.182003	0.62	0.152879
Gm18_56206280	56206280	0	33	67	0	0.179014	0.67	0.169305
Gm18_56206292	56206292	0	38	62	0	0.182003	0.62	0.152879
Gm18_56206436	56206436	0	38	62	0	0.182003	0.62	0.152879
Gm18_56206488	56206488	0	38	62	0	0.182003	0.62	0.152879
Gm18_56206511	56206511	0	38	62	0	0.182003	0.62	0.152879
Gm18_56206513	56206513	0	38	62	0	0.182003	0.62	0.152879
Gm18_56206651	56206651	0	39	61	0	0.189744	0.61	0.143792
Gm18_56207062	56207062	0	44	56	0	0.143831	0.56	0.125936
Gm18_56207149	56207149	0	99	1	0	0.579798	0.01	0.0732167
Gm18_56207185	56207185	0	45	55	0	0.148283	0.55	0.123857
Gm18_56207236	56207236	0	38	61	1	0.153365	0.615	0.148095
Gm18_56207267	56207267	0	38	61	1	0.153365	0.615	0.148095
Gm18_56207268	56207268	0	38	61	1	0.153365	0.615	0.148095
Gm18_56207383	56207383	0	39	61	0	0.130895	0.61	0.150892
Gm18_56207562	56207562	MG5	69	31	0	0.0932211	0.31	1
Gm18_56207580	56207580	0	99	1	0	0.579798	0.01	0.0732167
Gm18_56207589	56207589	0	75	25	0	0.0773333	0.25	0.128331
Gm18_56207640	56207640	0	34	66	0	0.150802	0.66	0.161415
Gm18_56207682	56207682	0	75	25	0	0.0773333	0.25	0.128331
Gm18_56207693	56207693	MG3	33	67	0	0.147354	0.67	1
Gm18_56207711	56207711	MG3	33	67	0	0.147354	0.67	1
Gm18_56207714	56207714	MG3	33	67	0	0.147354	0.67	1
Gm18_56207755	56207755	MG3	33	67	0	0.147354	0.67	1
Gm18_56207762	56207762	MG3	33	67	0	0.147354	0.67	1
Gm18_56207955	56207955	0	32	67	1	0.174627	0.675	0.166497
Gm18_56208110	56208110	MG3	33	67	0	0.147354	0.67	1
Gm18_56208319	56208319	0	73	26	1	0.0796628	0.265	0.121594
Gm18_56208357	56208357	MG3	33	67	0	0.147354	0.67	1
Gm18_56208370	56208370	MG5	69	31	0	0.0932211	0.31	1
Gm18_56208495	56208495	MG5	69	31	0	0.0932211	0.31	1
Gm18_56208526	56208526	MG5	69	31	0	0.0932211	0.31	1
Gm18_56208551	56208551	MG5	69	31	0	0.0932211	0.31	1
Gm18_56208699	56208699	MG3	33	67	0	0.147354	0.67	1
Gm18_56208783	56208783	MG5	69	31	0	0.0932211	0.31	1
Gm18_56208862	56208862	0	74	26	0	0.068815	0.26	0.123395
Gm18_56208923	56208923	MG5	69	31	0	0.0932211	0.31	1
Gm18_56208998	56208998	MG5	69	31	0	0.0932211	0.31	1
Gm18_56209067	56209067	MG4	43	57	0	0.135373	0.57	1
Gm18_56209238	56209238	0	99	1	0	0.579798	0.01	0.0732167
Gm18_56209388	56209388	0	78	22	0	0.141492	0.22	0.142613
Gm18_56209415	56209415	MG5	69	31	0	0.0932211	0.31	1
Gm18_56209518	56209518	0	74	26	0	0.068815	0.26	0.123395
Gm18_56209599	56209599	0	74	26	0	0.068815	0.26	0.123395
Gm18_56209601	56209601	MG5	69	31	0	0.0932211	0.31	1
Gm18_56209602	56209602	MG4	43	57	0	0.135373	0.57	1
Gm18_56209619	56209619	MG4	43	57	0	0.135373	0.57	1
Gm18_56209651	56209651	MG4	43	57	0	0.135373	0.57	1
Gm18_56209659	56209659	0	75	25	0	0.0773333	0.25	0.128331
Gm18_56209696	56209696	MG5	69	31	0	0.0932211	0.31	1
Gm18_56209795	56209795	MG4	43	57	0	0.135373	0.57	1
Gm18_56209889	56209889	0	36	64	0	0.136111	0.64	0.144859
Gm18_56209935	56209935	MG4	43	57	0	0.135373	0.57	1
Gm18_56209937	56209937	0	36	64	0	0.136111	0.64	0.144859
Gm18_56210113	56210113	0	74	26	0	0.068815	0.26	0.123395
Gm18_56210188	56210188	0	74	26	0	0.068815	0.26	0.123395
Gm18_56210261	56210261	MG4	43	57	0	0.135373	0.57	1
Gm18_56210360	56210360	MG4	43	57	0	0.135373	0.57	1
Gm18_56210585	56210585	MG5	69	31	0	0.0932211	0.31	1
Gm18_56210739	56210739	MG6	68	32	0	0.0858456	0.32	1
Gm18_56210857	56210857	0	70	30	0	0.115238	0.3	0.150263
Gm18_56210860	56210860	MG6	68	32	0	0.0858456	0.32	1
Gm18_56210981	56210981	MG6	68	32	0	0.0858456	0.32	1
Gm18_56211030	56211030	0	67	32	1	0.0978078	0.325	0.146706
Gm18_56211056	56211056	0	67	32	1	0.0978078	0.325	0.146706
Gm18_56211151	56211151	MG6	68	32	0	0.0858456	0.32	1
Gm18_56211223	56211223	MG6	68	32	0	0.0858456	0.32	1
Gm18_56211229	56211229	MG6	68	32	0	0.0858456	0.32	1
Gm18_56211518	56211518	MG6	68	32	0	0.0858456	0.32	1
Gm18_56211538	56211538	MG6	68	32	0	0.0858456	0.32	1
Gm18_56211558	56211558	MG6	68	32	0	0.0858456	0.32	1
Gm18_56211593	56211593	MG6	68	32	0	0.0858456	0.32	1
Gm18_56211609	56211609	MG6	68	32	0	0.0858456	0.32	1
Gm18_56211712	56211712	MG5	69	31	0	0.0932211	0.31	1
Gm18_56211723	56211723	MG5	69	31	0	0.0932211	0.31	1
Gm18_56211874	56211874	0	74	26	0	0.105198	0.26	0.122692
Gm18_56212342	56212342	MG6	68	32	0	0.0858456	0.32	1
Gm18_56212380	56212380	MG6	68	32	0	0.0858456	0.32	1
Gm18_56212387	56212387	0	69	31	0	0.153997	0.31	0.150442
Gm18_56212400	56212400	MG6	68	32	0	0.0858456	0.32	1
Gm18_56212471	56212471	MG6	68	32	0	0.0858456	0.32	1
Gm18_56212482	56212482	0	99	1	0	0.579798	0.01	0.0732167
Gm18_56212611	56212611	0	42	58	0	0.15977	0.58	0.133117
Gm18_56212630	56212630	MG6	68	32	0	0.0858456	0.32	1
Gm18_56212685	56212685	MG6	68	32	0	0.0858456	0.32	1
Gm18_56212706	56212706	MG5	69	31	0	0.0932211	0.31	1
Gm18_56212751	56212751	MG5	69	31	0	0.0932211	0.31	1
Gm18_56212822	56212822	0	76	24	0	0.0370614	0.24	0.131852
Gm18_56212839	56212839	0	99	1	0	0.579798	0.01	0.0732167
Gm18_56213287	56213287	MG6	68	32	0	0.0858456	0.32	1
Gm18_56213810	56213810	0	96	4	0	0.259375	0.04	0.0603939
Gm18_56213811	56213811	0	93	7	0	0.217819	0.07	0.067195
Gm18_56214015	56214015	0	92	8	0	0.107609	0.08	0.0602685
Gm18_56214281	56214281	0	78	22	0	0.141492	0.22	0.142613
Gm18_56214462	56214462	0	94	6	0	0.0787234	0.06	0.0506584
Gm18_56214870	56214870	0	91	9	0	0.0446886	0.09	0.0563844
Gm18_56215432	56215432	0	99	1	0	0.579798	0.01	0.0732167
Gm18_56216261	56216261	0	96	4	0	0.025	0.04	0.0453373
Gm18_56216424	56216424	0	96	4	0	0.025	0.04	0.0453373
Gm18_56216612	56216612	0	96	4	0	0.025	0.04	0.0453373
Gm18_56217050	56217050	0	35	65	0	0.061978	0.65	0.182054
Gm18_56217100	56217100	0	97	3	0	0.179381	0.03	0.0524997
Gm18_56217171	56217171	0	96	4	0	0.025	0.04	0.0453373
Gm18_56217573	56217573	0	98	2	0	0.228571	0.02	0.057929
Gm18_56217585	56217585	0	96	4	0	0.025	0.04	0.0453373
Gm18_56217616	56217616	0	98	2	0	0.228571	0.02	0.057929
Gm18_56218051	56218051	0	37	63	0	0.12278	0.63	0.145186
Gm18_56218174	56218174	0	78	22	0	-0.208159	0.22	0.130063
Gm18_56218190	56218190	0	96	4	0	0.3375	0.04	0.0365178
Gm18_56219127	56219127	0	79	21	0	0.0996986	0.21	0.0578692
Gm18_56219343	56219343	0	79	21	0	0.0996986	0.21	0.0578692
Gm18_56219358	56219358	0	79	21	0	0.0996986	0.21	0.0578692
Gm18_56219408	56219408	0	81	19	0	0.0848603	0.19	0.0542263
Gm18_56219836	56219836	0	62	38	0	0.0387097	0.38	0.0931925
Gm18_56219848	56219848	0	62	38	0	0.0387097	0.38	0.0931925
Gm18_56220633	56220633	0	64	36	0	0.106944	0.36	0.119739
Gm18_56220687	56220687	0	43	57	0	0.0292942	0.57	0.115753
Gm18_56220911	56220911	0	31	69	0	0.126508	0.69	0.170733
Gm18_56221272	56221272	0	31	69	0	0.126508	0.69	0.170733
Gm18_56221486	56221486	0	54	46	0	0.18132	0.46	0.162645
Gm18_56221707	56221707	0	55	45	0	0.150707	0.45	0.159669
Gm18_56221720	56221720	0	55	45	0	0.150707	0.45	0.159669
Gm18_56222395	56222395	0	64	36	0	0.19375	0.36	0.128217
Gm18_56222421	56222421	0	64	36	0	0.19375	0.36	0.128217
Gm18_56222450	56222450	0	67	33	0	0.110448	0.33	0.111423
Gm18_56222641	56222641	0	99	1	0	0.579798	0.01	0.0732167
Gm18_56223326	56223326	0	96	4	0	0.3375	0.04	0.0365178
Gm18_56224954	56224954	0	81	19	0	-0.20104	0.19	0.136458
Gm18_56225179	56225179	0	46	54	0	-0.0162641	0.54	0.108623
Gm18_56225236	56225236	0	46	54	0	-0.0162641	0.54	0.108623
Gm18_56225238	56225238	0	46	54	0	-0.0162641	0.54	0.108623
Gm18_56225264	56225264	0	46	54	0	-0.0162641	0.54	0.108623
Gm18_56225329	56225329	0	50	50	0	0.092	0.5	0.090412
Gm18_56225379	56225379	0	32	68	0	0.130147	0.68	0.161743
Gm18_56225427	56225427	0	71	29	0	0.2305	0.29	0.0704966
Gm18_56226228	56226228	0	60	40	0	-0.0891667	0.4	0.0957639
Gm18_56226367	56226367	0	83	17	0	0.0891566	0.17	0.108733
Gm18_56226859	56226859	0	98	2	0	0.840816	0.02	0.0339614
Gm18_56226871	56226871	0	98	2	0	0.840816	0.02	0.0339614
Gm18_56227002	56227002	0	99	1	0	0.579798	0.01	0.0732167
Gm18_56227113	56227113	0	68	32	0	-0.0106618	0.32	0.106799
Gm18_56227186	56227186	0	68	32	0	-0.0106618	0.32	0.106799
Gm18_56227197	56227197	0	68	32	0	-0.0106618	0.32	0.106799
Gm18_56227268	56227268	0	59	41	0	0.108888	0.41	0.085614
Gm18_56227304	56227304	0	68	32	0	-0.0106618	0.32	0.106799
Gm18_56227383	56227383	0	68	32	0	-0.0106618	0.32	0.106799
Gm18_56227437	56227437	0	99	1	0	0.579798	0.01	0.0732167
Gm18_56227441	56227441	0	57	43	0	0.105345	0.43	0.0812699
Gm18_56227782	56227782	0	96	4	0	0.3375	0.04	0.0365178
Gm18_56227949	56227949	0	69	31	0	0.0745208	0.31	0.0783532
Gm18_56228483	56228483	0	61	39	0	0.154939	0.39	0.0835653
Gm18_56229721	56229721	0	86	14	0	0.00299003	0.14	0.107559
Gm18_56230891	56230891	0	86	14	0	0.00299003	0.14	0.107559
Gm18_56236088	56236088	0	80	19	1	-0.102895	0.195	0.109275
Gm18_56272477	56272477	0	70	30	0	-0.00857143	0.3	0.0879254
Gm18_56276707	56276707	0	100	0	0	NA	0	0
Gm18_56277118	56277118	0	100	0	0	NA	0	0
Gm18_56277129	56277129	0	82	17	1	-0.192396	0.175	0.117924
Gm18_56277168	56277168	0	82	17	1	-0.192396	0.175	0.117924
Gm18_56277498	56277498	0	100	0	0	NA	0	0
Gm18_56277844	56277844	0	91	9	0	-0.0407814	0.09	0.0589511
Gm18_56277892	56277892	0	12	87	1	0.154598	0.875	0.0455166
Gm18_56278201	56278201	0	100	0	0	NA	0	0
Gm18_56278301	56278301	0	81	18	1	-0.191975	0.185	0.109245
Gm18_56278324	56278324	0	99	1	0	0.781818	0.01	0.0260019
Gm18_56278373	56278373	0	83	16	1	0.239232	0.165	0.0501171
Gm18_56278612	56278612	0	43	56	1	0.0832641	0.565	0.137856
Gm18_56278623	56278623	0	83	16	1	-0.155873	0.165	0.119455
Gm18_56278652	56278652	0	26	72	2	0.303205	0.73	0.128833
Gm18_56278662	56278662	0	43	56	1	0.0832641	0.565	0.137856
Gm18_56278723	56278723	0	100	0	0	NA	0	0
Gm18_56278756	56278756	0	100	0	0	NA	0	0
Gm18_56278757	56278757	0	100	0	0	NA	0	0
Gm18_56278827	56278827	0	99	1	0	0.781818	0.01	0.0260019
Gm18_56278954	56278954	0	99	1	0	0.781818	0.01	0.0260019
Gm18_56279007	56279007	0	85	15	0	0.275294	0.15	0.0519685
Gm18_56279263	56279263	0	85	15	0	0.275294	0.15	0.0519685
Gm18_56279290	56279290	0	85	15	0	0.275294	0.15	0.0519685
Gm18_56279340	56279340	0	85	15	0	0.275294	0.15	0.0519685
Gm18_56279396	56279396	0	84	15	1	0.285	0.155	0.0520627
Gm18_56279845	56279845	0	74	25	1	0.221838	0.255	0.0418982
Gm18_56280529	56280529	0	46	54	0	0.120612	0.54	0.071779
Gm18_56280800	56280800	0	70	30	0	-0.10381	0.3	0.0919169
Gm18_56280844	56280844	0	64	36	0	-0.0666667	0.36	0.0930313
Gm18_56280940	56280940	0	64	36	0	-0.0666667	0.36	0.0930313
Gm18_56281006	56281006	0	83	17	0	0.315946	0.17	0.0428065
Gm18_56281041	56281041	0	85	15	0	-0.289412	0.15	0.0845217
Gm18_56281056	56281056	0	83	17	0	0.315946	0.17	0.0428065
Gm18_56281518	56281518	0	99	1	0	0.781818	0.01	0.0260019
Gm18_56281656	56281656	0	99	1	0	0.781818	0.01	0.0260019
Gm18_56282262	56282262	0	56	44	0	-0.00178571	0.44	0.0952831
Gm18_56282338	56282338	0	93	7	0	0.217819	0.07	0.0541688
Gm18_56282633	56282633	0	70	30	0	-0.00857143	0.3	0.0879254
Gm18_56282824	56282824	0	81	18	1	-0.164815	0.185	0.111597
Gm18_56282862	56282862	0	12	87	1	0.145115	0.875	0.0475151
Gm18_56282906	56282906	0	75	24	1	-0.0955	0.245	0.0943401
Gm18_56282928	56282928	0	81	18	1	-0.164815	0.185	0.111597
Gm18_56282946	56282946	0	75	24	1	-0.0955	0.245	0.0943401
Gm18_56282958	56282958	0	81	18	1	-0.164815	0.185	0.111597
Gm18_56283012	56283012	0	75	24	1	-0.0955	0.245	0.0943401
Gm18_56283041	56283041	0	75	24	1	-0.0955	0.245	0.0943401
Gm18_56283169	56283169	MG7	82	17	1	-0.142683	0.175	1
Gm18_56283216	56283216	0	75	24	1	-0.0955	0.245	0.0943401
Gm18_56283222	56283222	0	85	15	0	0.275294	0.15	0.0519685
Gm18_56283278	56283278	0	52	47	1	-0.156137	0.475	0.0527731
Gm18_56283279	56283279	0	83	16	1	-0.155873	0.165	0.119455
Gm18_56283413	56283413	0	85	15	0	0.275294	0.15	0.0519685
Gm18_56283522	56283522	0	85	15	0	-0.289412	0.15	0.0845217
Gm18_56283589	56283589	0	81	18	1	-0.0969136	0.185	0.111108
Gm18_56283724	56283724	MG7	82	17	1	-0.142683	0.175	1
Gm18_56283753	56283753	0	51	48	1	-0.03125	0.485	0.115765
Gm18_56283754	56283754	MG7	82	17	1	-0.142683	0.175	1
Gm18_56283854	56283854	0	15	84	1	0.0371429	0.845	0.0486974
Gm18_56283938	56283938	0	41	59	0	-0.0344771	0.59	0.0584974
Gm18_56284003	56284003	MG7	82	17	1	-0.142683	0.175	1
Gm18_56284010	56284010	MG7	82	17	1	-0.142683	0.175	1
Gm18_56284016	56284016	MG7	82	17	1	-0.142683	0.175	1
Gm18_56284058	56284058	MG7	82	17	1	-0.142683	0.175	1
Gm18_56284061	56284061	MG7	82	17	1	-0.142683	0.175	1
Gm18_56284076	56284076	MG7	82	17	1	-0.142683	0.175	1
Gm18_56284098	56284098	0	53	45	2	0.15782	0.46	0.080083
Gm18_56284113	56284113	0	75	24	1	-0.046	0.245	0.0896969
Gm18_56284171	56284171	0	52	48	0	-0.0700321	0.48	0.111199
Gm18_56284174	56284174	0	37	63	0	0.0755899	0.63	0.0932101
Gm18_56284427	56284427	0	85	15	0	0.275294	0.15	0.0519685
Gm18_56284491	56284491	0	84	15	1	0.285	0.155	0.0520627
Gm18_56284715	56284715	0	13	87	0	0.144828	0.87	0.0576772
Gm18_56284765	56284765	0	83	16	1	-0.155873	0.165	0.119455
Gm18_56285182	56285182	0	71	28	1	0.263481	0.285	0.051552
Gm18_56285368	56285368	0	74	25	1	0.280703	0.255	0.0467569
Gm18_56285634	56285634	0	20	80	0	0.0325	0.8	0.0435579
Gm18_56286386	56286386	0	24	74	2	0.151464	0.75	0.0298959
Gm18_56286394	56286394	0	89	11	0	-0.100715	0.11	0.0596604
Gm18_56286578	56286578	0	25	74	1	0.115297	0.745	0.030532
Gm18_56287262	56287262	0	74	26	0	-0.159875	0.26	0.0461444
Gm18_56287365	56287365	0	25	74	1	0.115297	0.745	0.030532
Gm18_56288794	56288794	0	14	85	1	0.10437	0.855	0.0517486
Gm18_56288974	56288974	0	85	15	0	0.275294	0.15	0.0519685
Gm18_56289029	56289029	0	59	40	1	0.116314	0.405	0.0770546
Gm18_56291852	56291852	0	90	10	0	-0.195556	0.1	0.0596581
Gm18_56291939	56291939	0	13	87	0	0.144828	0.87	0.0576772
Gm18_56292056	56292056	0	89	11	0	-0.100715	0.11	0.0596604
Gm18_56292066	56292066	0	25	74	1	0.115297	0.745	0.030532
Gm18_56292230	56292230	0	100	0	0	NA	0	0
Gm18_56292273	56292273	0	38	60	2	0.0338596	0.61	0.0512005
Gm18_56293012	56293012	0	25	74	1	0.115297	0.745	0.030532
Gm18_56293026	56293026	0	67	32	1	0.0747201	0.325	0.084534
Gm18_56293155	56293155	0	56	42	2	0.107143	0.43	0.0630615
Gm18_56294824	56294824	0	12	87	1	0.219828	0.875	0.0557189
Gm18_56294861	56294861	0	91	9	0	-0.0407814	0.09	0.0589511
Gm18_56295196	56295196	0	71	29	0	0.157649	0.29	0.0507071
Gm18_56295201	56295201	0	41	57	2	0.118186	0.58	0.0492659
Gm18_56295632	56295632	0	13	87	0	0.144828	0.87	0.0576772
Gm18_56295649	56295649	0	100	0	0	NA	0	0
Gm18_56295822	56295822	0	58	42	0	0.238424	0.42	0.0891701
Gm18_56295979	56295979	0	29	70	1	0.176897	0.705	0.0856835
Gm18_56296033	56296033	0	71	28	1	-0.12495	0.285	0.0366888
Gm18_56296117	56296117	0	66	34	0	0.161141	0.34	0.0707593
Gm18_56296216	56296216	0	29	70	1	0.176897	0.705	0.0856835
Gm18_56296231	56296231	0	94	6	0	0.114184	0.06	0.0573203
Gm18_56296588	56296588	0	94	6	0	0.114184	0.06	0.0573203
Gm18_56296935	56296935	0	85	15	0	-0.289412	0.15	0.0845217
Gm18_56297411	56297411	0	100	0	0	NA	0	0
Gm18_56297412	56297412	0	100	0	0	NA	0	0
Gm18_56298006	56298006	0	92	8	0	0.202717	0.08	0.0494286

## Sheet: S10
Table S10: Resistant (RB) individuals and the haplotype groups they are assigned to based on the presence of marker groups obtained from local haplotyping around Gm18_56100116 exclusively in the RB population implemented in crosshap v1.4.0 (Marsh et al., 2023)
Individual	Haplotype group	RB Phenotype Score
PI438482	A	1
PI240667A	0	1
PI196528	A	1.5
PI407730	0	1.5
PI437663	B	1.5
PI437437A	0	1.5
PI68494	0	2
PI165524	A	2
PI243524	0	2
PI417452	0	2
PI507113	0	2
PI291309C	B	2
PI408234B	A	2
PI238109	0	2.3
PI91144	C	2.4
PI417089A	A	2.4
PI84674	C	2.5
PI170889	0	2.5
PI417126	A	2.5
PI438480	0	2.5
PI503334	A	2.5
PI588000	B	2.5
PI567140B	0	2.5
PI549077	B	2.6
PI248405	A	2.7
PI379618	A	2.7
PI438473	0	2.7
PI438495	0	2.7
PI437661B	0	2.7
PI587905	0	2.7
PI566964A	0	2.7
PI567099A	0	2.7
PI567146A	0	2.7
PI587880A	0	2.7
PI594172A	A	2.7
PI417088	0	2.8
PI437323	0	2.8
PI549018	0	2.8
PI438230A	A	2.8
PI592923	C	2.8
PI69533	B	3
PI219732	0	3
PI398624	A	3
PI398998	0	3
PI416778	A	3
PI416834	A	3
PI423706	A	3
PI471900	C	3
PI506493	0	3
PI506988	0	3
PI475813A	0	3
PI471943A	0	3
PI567046A	0	3
PI567046C	0	3
PI567056A	0	3
PI567102B	A	3
PI567131B	0	3
PI594762	C	3
PI605833	C	3
PI594470D	B	3
PI594494A	B	3
PI594510B	B	3
PI605787C	C	3
PI196529	0	3.2
PI385942	0	3.2
PI423972	0	3.2
PI594767A	C	3.2
PI612755	B	3.2
PI605781A	0	3.2
PI605781C	0	3.2
PI303651	0	3.3
PI417125	0	3.3
PI445832	A	3.3
PI567024	0	3.3
PI587886	0	3.3
PI594723	C	3.3
PI587880B	0	3.3
PI594839A	B	3.3
PI594839B	B	3.3
PI594813	0	3.4
PI416825B	0	3.5
PI416825C	0	3.5
PI417089B	A	3.5
PI592935	0	3.5
PI206258	A	3.6
PI408251	0	3.7
PI475814	0	3.7
PI408262B	0	3.7
PI592947	B	3.7
PI594756	0	3.7
PI599509	0	3.7
PI606408	A	3.7
PI594511B	B	3.7
PI594760B	C	3.7
PI416764	0	4
PI507259	0	4
PI567737	0	4
PI578417A	A	4
PI594510A	B	4
PI391577	B	4.3
PI404176	0	4.3

[truncated: 5 more sheets: S11, S12, S13, S14a, S14b]
